# Supplementary material for: (2E)-3-(4-Bromo­phen­yl)-1-(4,4′′-difluoro-5′-meth­oxy-1,1′:3′,1′′-terphenyl-4′-yl)prop-2-en-1-one
Source: Acta Crystallogr Sect E Struct Rep Online. 2012 Nov 24;68(Pt 12):o3433–4. doi: 10.1107/S1600536812046831 (PMC3589015; doi:10.1107/S1600536812046831)
Supplement: Supplementary file 1 [file e-68-o3433-sup1.cif]

##############################################################################
#                                                                            #
# This CIF contains the data in a paper accepted for publication in          #
# Acta Crystallographica Section E. It conforms to the requirements of       #
# Notes for Authors for Acta Crystallographica Section E, and has been       #
# peer reviewed under the auspices of the IUCr Commission on Journals.       #
#                                                                            #
# Full details of the Crystallographic Information File format               #
# are given in the paper "The Crystallographic Information File (CIF):       #
# a New Standard Archive File for Crystallography" by S. R. Hall, F. H.      #
# Allen and I. D. Brown [Acta Cryst. (1991), A47, 655-685].                  #
#                                                                            #
# The current version of the core CIF dictionary is obtainable from          #
# ftp://ftp.iucr.org/pub/cif_core.dic.                                       #
#                                                                            #
# Software is freely available for graphical display of the structure(s)     #
# in this CIF. For information consult the CIF software page                 #
# http://www.iucr.org/resources/cif/software.                                #
#                                                                            #
# This file may be used for bona fide research purposes within the           #
# scientific community so long as proper attribution is given to the journal # 
# article from which it was obtained.                                        #
#                                                                            #
##############################################################################
data_I
_audit_creation_method     SHELXL-97
_chemical_name_systematic
;
(2<i>E</i>)-3-(4-Bromophenyl)-1-(4,4''-difluoro-5'-methoxy-1,1':3',1''-
terphenyl-4'-yl)prop-2-en-1-one
;
_chemical_name_common
;
;
_chemical_formula_moiety     'C28 H19 Br F2 O2'
_chemical_formula_sum     'C28 H19 Br F2 O2'
_chemical_formula_iupac     'C28 H19 Br F2 O2'
_chemical_formula_weight     505.34
_chemical_melting_point     465
_symmetry_cell_setting     triclinic
_symmetry_space_group_name_H-M     'P -1'
_symmetry_space_group_name_Hall     '-P 1'
loop_
    _symmetry_equiv_pos_as_xyz
    'x, y, z'
    '-x, -y, -z'
_cell_length_a     6.9648(2)
_cell_length_b     11.3616(3)
_cell_length_c     14.7219(4)
_cell_angle_alpha     95.9830(10)
_cell_angle_beta     92.6010(10)
_cell_angle_gamma     105.6760(10)
_cell_volume     1112.23(5)
_cell_formula_units_Z     2
_cell_measurement_reflns_used     9095
_cell_measurement_theta_min     2.79
_cell_measurement_theta_max     28.14
_cell_measurement_temperature     200(2)
_exptl_crystal_description     'platelet'
_exptl_crystal_colour     'yellow'
_exptl_crystal_size_max     0.388
_exptl_crystal_size_mid     0.181
_exptl_crystal_size_min     0.062
_exptl_crystal_density_diffrn     1.509
_exptl_crystal_density_meas     ?
_exptl_crystal_density_method     'not measured'
_exptl_crystal_F_000     512
_exptl_absorpt_coefficient_mu     1.888
_exptl_absorpt_correction_type     multi-scan
_exptl_absorpt_process_details     '(SADABS; Bruker, 2008)'
_exptl_absorpt_correction_T_min     0.8430
_exptl_absorpt_correction_T_max     1.0000
_exptl_special_details     ?
_diffrn_ambient_temperature     200(2)
_diffrn_radiation_type     MoK\a
_diffrn_radiation_wavelength     0.71073
_diffrn_radiation_source     'fine-focus sealed tube'
_diffrn_radiation_monochromator     graphite
_diffrn_measurement_device_type     'Bruker APEXII CCD'
_diffrn_measurement_device     ?
_diffrn_measurement_method     '\f and \w scans'
_diffrn_reflns_number     20205
_diffrn_reflns_av_R_equivalents     0.0212
_diffrn_reflns_av_sigmaI/netI     0.0248
_diffrn_reflns_theta_min     2.20
_diffrn_reflns_theta_max     28.33
_diffrn_reflns_theta_full     28.33
_diffrn_measured_fraction_theta_max     0.995
_diffrn_measured_fraction_theta_full     0.995
_diffrn_reflns_limit_h_min     -9
_diffrn_reflns_limit_h_max     8
_diffrn_reflns_limit_k_min     -14
_diffrn_reflns_limit_k_max     15
_diffrn_reflns_limit_l_min     -14
_diffrn_reflns_limit_l_max     19
_refine_special_details
;
;
_reflns_number_total     5513
_reflns_number_gt     4082
_reflns_threshold_expression     I>2sigma(I)
_refine_ls_structure_factor_coef     Fsqd
_refine_ls_matrix_type     full
_refine_ls_R_factor_all     0.0561
_refine_ls_R_factor_gt     0.0353
_refine_ls_wR_factor_gt     0.0818
_refine_ls_wR_factor_ref     0.0886
_refine_ls_goodness_of_fit_ref     1.033
_refine_ls_restrained_S_all     1.033
_refine_ls_number_reflns     5513
_refine_ls_number_parameters     299
_refine_ls_number_restraints     0
_refine_ls_hydrogen_treatment     constr
_refine_ls_weighting_scheme     calc
_refine_ls_weighting_details
         'calc w=1/[\s^2^(Fo^2^)+(0.0367P)^2^+0.5261P] where P=(Fo^2^+2Fc^2^)/3'
_atom_sites_solution_hydrogens     geom
_atom_sites_solution_primary     direct
_atom_sites_solution_secondary     difmap
_refine_ls_shift/su_max     0.001
_refine_ls_shift/su_mean     0.000
_refine_diff_density_max     0.519
_refine_diff_density_min     -0.591
_refine_ls_extinction_method     none
_refine_ls_extinction_coef     ?
_refine_ls_abs_structure_Flack     ?
loop_
    _atom_type_symbol
    _atom_type_description
    _atom_type_scat_dispersion_real
    _atom_type_scat_dispersion_imag
    _atom_type_scat_source
    'C' 'C' 0.0033 0.0016
                         'International Tables Vol C Tables 4.2.6.8 and 6.1.1.4'
    'H' 'H' 0.0000 0.0000
                         'International Tables Vol C Tables 4.2.6.8 and 6.1.1.4'
    'Br' 'Br' -0.2901 2.4595
                         'International Tables Vol C Tables 4.2.6.8 and 6.1.1.4'
    'F' 'F' 0.0171 0.0103
                         'International Tables Vol C Tables 4.2.6.8 and 6.1.1.4'
    'O' 'O' 0.0106 0.0060
                         'International Tables Vol C Tables 4.2.6.8 and 6.1.1.4'
_computing_data_collection     'APEX2 (Bruker, 2010)'
_computing_cell_refinement     'SAINT (Bruker, 2010)'
_computing_data_reduction     'SAINT (Bruker, 2010)'
_computing_structure_solution     'SHELXS97 (Sheldrick, 2008)'
_computing_structure_refinement     'SHELXL97 (Sheldrick, 2008)'
_computing_molecular_graphics
      'ORTEP-3 (Farrugia, 2012) and <i>Mercury</i> (Macrae <i>et al.</i>, 2008)'
_computing_publication_material
                            'SHELXL97 (Sheldrick, 2008) and PLATON (Spek, 2009)'
loop_
    _atom_site_type_symbol
    _atom_site_label
    _atom_site_fract_x
    _atom_site_fract_y
    _atom_site_fract_z
    _atom_site_U_iso_or_equiv
    _atom_site_adp_type
    _atom_site_calc_flag
    _atom_site_refinement_flags
    _atom_site_occupancy
    _atom_site_symmetry_multiplicity
    _atom_site_disorder_assembly
    _atom_site_disorder_group
    Br Br1 1.47038(4) 0.69865(2) 0.964665(19) 0.06360(11) Uani d . 1 1 . .
    F F1 0.17425(18) -0.70616(9) 0.46554(9) 0.0449(3) Uani d . 1 1 . .
    F F2 -0.2992(2) 0.05818(15) 0.95348(10) 0.0660(4) Uani d . 1 1 . .
    O O1 0.2956(2) 0.21292(12) 0.70234(10) 0.0411(3) Uani d . 1 1 . .
    O O2 0.68643(19) 0.09212(11) 0.60575(9) 0.0333(3) Uani d . 1 1 . .
    C C1 0.4330(3) 0.16804(16) 0.71582(12) 0.0283(4) Uani d . 1 1 . .
    C C2 0.6299(3) 0.24098(16) 0.75928(12) 0.0311(4) Uani d . 1 1 . .
    H H2 0.7276 0.1995 0.7724 0.037 Uiso calc R 1 1 . .
    C C3 0.6763(3) 0.36236(17) 0.78083(13) 0.0333(4) Uani d . 1 1 . .
    H H3 0.5760 0.4015 0.7668 0.040 Uiso calc R 1 1 . .
    C C4 0.8438(3) 0.06260(18) 0.55674(13) 0.0354(4) Uani d . 1 1 . .
    H H4A 0.9021 0.0090 0.5905 0.053 Uiso calc R 1 1 . .
    H H4B 0.9473 0.1386 0.5504 0.053 Uiso calc R 1 1 . .
    H H4C 0.7895 0.0200 0.4959 0.053 Uiso calc R 1 1 . .
    C C11 0.4061(2) 0.03293(15) 0.68905(11) 0.0241(3) Uani d . 1 1 . .
    C C12 0.5376(2) -0.00254(15) 0.62941(11) 0.0254(3) Uani d . 1 1 . .
    C C13 0.5083(2) -0.12487(15) 0.59477(11) 0.0256(3) Uani d . 1 1 . .
    H H13 0.5959 -0.1470 0.5528 0.031 Uiso calc R 1 1 . .
    C C14 0.3504(3) -0.21496(15) 0.62163(11) 0.0247(3) Uani d . 1 1 . .
    C C15 0.2252(3) -0.18096(15) 0.68441(11) 0.0256(3) Uani d . 1 1 . .
    H H15 0.1212 -0.2430 0.7050 0.031 Uiso calc R 1 1 . .
    C C16 0.2490(2) -0.05819(15) 0.71756(11) 0.0242(3) Uani d . 1 1 . .
    C C21 0.3091(2) -0.34537(15) 0.58143(12) 0.0250(3) Uani d . 1 1 . .
    C C22 0.3101(3) -0.37450(16) 0.48739(12) 0.0294(4) Uani d . 1 1 . .
    H H22 0.3429 -0.3102 0.4495 0.035 Uiso calc R 1 1 . .
    C C23 0.2639(3) -0.49584(17) 0.44818(13) 0.0318(4) Uani d . 1 1 . .
    H H23 0.2635 -0.5156 0.3838 0.038 Uiso calc R 1 1 . .
    C C24 0.2190(3) -0.58645(16) 0.50428(14) 0.0318(4) Uani d . 1 1 . .
    C C25 0.2171(3) -0.56276(17) 0.59744(14) 0.0339(4) Uani d . 1 1 . .
    H H25 0.1863 -0.6279 0.6346 0.041 Uiso calc R 1 1 . .
    C C26 0.2615(3) -0.44072(16) 0.63582(13) 0.0307(4) Uani d . 1 1 . .
    H H26 0.2594 -0.4220 0.7001 0.037 Uiso calc R 1 1 . .
    C C31 0.1056(3) -0.02790(16) 0.78209(11) 0.0260(3) Uani d . 1 1 . .
    C C32 -0.0973(3) -0.08727(18) 0.76598(12) 0.0313(4) Uani d . 1 1 . .
    H H32 -0.1427 -0.1480 0.7145 0.038 Uiso calc R 1 1 . .
    C C33 -0.2352(3) -0.0592(2) 0.82402(14) 0.0389(5) Uani d . 1 1 . .
    H H33 -0.3738 -0.1002 0.8130 0.047 Uiso calc R 1 1 . .
    C C34 -0.1653(3) 0.0291(2) 0.89732(14) 0.0422(5) Uani d . 1 1 . .
    C C35 0.0336(3) 0.08800(19) 0.91716(14) 0.0422(5) Uani d . 1 1 . .
    H H35 0.0773 0.1478 0.9693 0.051 Uiso calc R 1 1 . .
    C C36 0.1697(3) 0.05844(17) 0.85951(12) 0.0327(4) Uani d . 1 1 . .
    H H36 0.3085 0.0975 0.8729 0.039 Uiso calc R 1 1 . .
    C C41 0.8670(3) 0.44118(16) 0.82402(13) 0.0337(4) Uani d . 1 1 . .
    C C42 0.8910(3) 0.56700(18) 0.84722(15) 0.0420(5) Uani d . 1 1 . .
    H H42 0.7831 0.6004 0.8341 0.050 Uiso calc R 1 1 . .
    C C43 1.0695(3) 0.64393(19) 0.88910(15) 0.0463(5) Uani d . 1 1 . .
    H H43 1.0842 0.7294 0.9045 0.056 Uiso calc R 1 1 . .
    C C44 1.2251(3) 0.59503(19) 0.90813(13) 0.0406(5) Uani d . 1 1 . .
    C C45 1.2077(4) 0.4715(2) 0.88436(16) 0.0467(5) Uani d . 1 1 . .
    H H45 1.3171 0.4390 0.8968 0.056 Uiso calc R 1 1 . .
    C C46 1.0300(3) 0.39593(18) 0.84251(15) 0.0432(5) Uani d . 1 1 . .
    H H46 1.0182 0.3111 0.8259 0.052 Uiso calc R 1 1 . .
loop_
    _atom_site_aniso_label
    _atom_site_aniso_U_11
    _atom_site_aniso_U_22
    _atom_site_aniso_U_33
    _atom_site_aniso_U_12
    _atom_site_aniso_U_13
    _atom_site_aniso_U_23
    Br1 0.05179(16) 0.05650(17) 0.06461(17) -0.00644(11) -0.00125(12)
                                                                    -0.01426(12)
    F1 0.0442(7) 0.0223(5) 0.0631(8) 0.0047(5) 0.0065(6) -0.0069(5)
    F2 0.0665(9) 0.0897(11) 0.0614(9) 0.0480(8) 0.0353(7) 0.0150(8)
    O1 0.0397(8) 0.0304(7) 0.0576(9) 0.0162(6) 0.0013(7) 0.0093(6)
    O2 0.0317(7) 0.0250(6) 0.0404(7) 0.0014(5) 0.0131(6) 0.0045(5)
    C1 0.0344(10) 0.0236(8) 0.0288(8) 0.0095(7) 0.0055(7) 0.0064(7)
    C2 0.0360(10) 0.0258(9) 0.0319(9) 0.0092(7) 0.0016(8) 0.0041(7)
    C3 0.0382(10) 0.0275(9) 0.0346(9) 0.0094(8) 0.0059(8) 0.0027(7)
    C4 0.0262(9) 0.0389(10) 0.0394(10) 0.0038(8) 0.0102(8) 0.0072(8)
    C11 0.0248(8) 0.0231(8) 0.0252(8) 0.0081(7) -0.0006(6) 0.0032(6)
    C12 0.0231(8) 0.0250(8) 0.0275(8) 0.0046(7) 0.0025(7) 0.0055(7)
    C13 0.0240(8) 0.0261(8) 0.0275(8) 0.0078(7) 0.0041(7) 0.0030(7)
    C14 0.0256(8) 0.0235(8) 0.0253(8) 0.0076(7) -0.0005(6) 0.0032(6)
    C15 0.0235(8) 0.0249(8) 0.0282(8) 0.0054(7) 0.0031(6) 0.0048(7)
    C16 0.0233(8) 0.0266(8) 0.0236(8) 0.0084(7) 0.0002(6) 0.0039(6)
    C21 0.0202(8) 0.0231(8) 0.0316(9) 0.0062(6) 0.0020(7) 0.0024(7)
    C22 0.0285(9) 0.0264(9) 0.0326(9) 0.0063(7) 0.0033(7) 0.0038(7)
    C23 0.0309(9) 0.0303(9) 0.0320(9) 0.0073(7) 0.0030(7) -0.0033(7)
    C24 0.0241(9) 0.0219(8) 0.0472(11) 0.0054(7) 0.0023(8) -0.0033(8)
    C25 0.0326(10) 0.0250(9) 0.0457(11) 0.0078(7) 0.0063(8) 0.0099(8)
    C26 0.0322(10) 0.0287(9) 0.0320(9) 0.0092(7) 0.0040(7) 0.0046(7)
    C31 0.0281(9) 0.0265(8) 0.0272(8) 0.0121(7) 0.0048(7) 0.0077(7)
    C32 0.0299(9) 0.0355(10) 0.0313(9) 0.0120(8) 0.0039(7) 0.0087(8)
    C33 0.0287(10) 0.0533(12) 0.0430(11) 0.0187(9) 0.0092(8) 0.0211(10)
    C34 0.0500(13) 0.0532(13) 0.0381(11) 0.0324(11) 0.0210(9) 0.0163(9)
    C35 0.0570(14) 0.0402(11) 0.0345(10) 0.0211(10) 0.0131(9) 0.0026(9)
    C36 0.0364(10) 0.0319(9) 0.0306(9) 0.0104(8) 0.0050(8) 0.0041(7)
    C41 0.0426(11) 0.0245(9) 0.0315(9) 0.0051(8) 0.0065(8) 0.0021(7)
    C42 0.0468(12) 0.0283(10) 0.0494(12) 0.0105(9) 0.0081(9) -0.0047(9)
    C43 0.0547(13) 0.0285(10) 0.0483(12) 0.0038(9) 0.0129(10) -0.0122(9)
    C44 0.0436(12) 0.0374(11) 0.0325(10) -0.0005(9) 0.0052(8) -0.0030(8)
    C45 0.0477(13) 0.0373(11) 0.0528(13) 0.0079(10) -0.0022(10) 0.0077(10)
    C46 0.0491(12) 0.0233(9) 0.0537(13) 0.0063(9) -0.0039(10) 0.0024(9)
_geom_special_details
;
;
loop_
    _geom_bond_atom_site_label_1
    _geom_bond_atom_site_label_2
    _geom_bond_site_symmetry_2
    _geom_bond_distance
    _geom_bond_publ_flag
    Br1 C44 . 1.891(2) ?
    F1 C24 . 1.3657(19) ?
    F2 C34 . 1.357(2) ?
    O1 C1 . 1.217(2) ?
    O2 C12 . 1.364(2) ?
    O2 C4 . 1.433(2) ?
    C1 C2 . 1.474(3) ?
    C1 C11 . 1.503(2) ?
    C2 C3 . 1.329(3) ?
    C2 H2 . 0.9500 ?
    C3 C41 . 1.460(3) ?
    C3 H3 . 0.9500 ?
    C4 H4A . 0.9800 ?
    C4 H4B . 0.9800 ?
    C4 H4C . 0.9800 ?
    C11 C16 . 1.402(2) ?
    C11 C12 . 1.404(2) ?
    C12 C13 . 1.387(2) ?
    C13 C14 . 1.389(2) ?
    C13 H13 . 0.9500 ?
    C14 C15 . 1.395(2) ?
    C14 C21 . 1.483(2) ?
    C15 C16 . 1.392(2) ?
    C15 H15 . 0.9500 ?
    C16 C31 . 1.491(2) ?
    C21 C22 . 1.390(2) ?
    C21 C26 . 1.391(2) ?
    C22 C23 . 1.384(2) ?
    C22 H22 . 0.9500 ?
    C23 C24 . 1.366(3) ?
    C23 H23 . 0.9500 ?
    C24 C25 . 1.371(3) ?
    C25 C26 . 1.388(2) ?
    C25 H25 . 0.9500 ?
    C26 H26 . 0.9500 ?
    C31 C32 . 1.389(3) ?
    C31 C36 . 1.395(2) ?
    C32 C33 . 1.392(3) ?
    C32 H32 . 0.9500 ?
    C33 C34 . 1.368(3) ?
    C33 H33 . 0.9500 ?
    C34 C35 . 1.369(3) ?
    C35 C36 . 1.385(3) ?
    C35 H35 . 0.9500 ?
    C36 H36 . 0.9500 ?
    C41 C46 . 1.394(3) ?
    C41 C42 . 1.397(3) ?
    C42 C43 . 1.386(3) ?
    C42 H42 . 0.9500 ?
    C43 C44 . 1.376(3) ?
    C43 H43 . 0.9500 ?
    C44 C45 . 1.382(3) ?
    C45 C46 . 1.376(3) ?
    C45 H45 . 0.9500 ?
    C46 H46 . 0.9500 ?
loop_
    _geom_angle_atom_site_label_1
    _geom_angle_atom_site_label_2
    _geom_angle_atom_site_label_3
    _geom_angle_site_symmetry_1
    _geom_angle_site_symmetry_3
    _geom_angle
    _geom_angle_publ_flag
    C12 O2 C4 . . 118.13(14) ?
    O1 C1 C2 . . 122.64(16) ?
    O1 C1 C11 . . 120.39(16) ?
    C2 C1 C11 . . 116.97(15) ?
    C3 C2 C1 . . 122.68(18) ?
    C3 C2 H2 . . 118.7 ?
    C1 C2 H2 . . 118.7 ?
    C2 C3 C41 . . 126.11(19) ?
    C2 C3 H3 . . 116.9 ?
    C41 C3 H3 . . 116.9 ?
    O2 C4 H4A . . 109.5 ?
    O2 C4 H4B . . 109.5 ?
    H4A C4 H4B . . 109.5 ?
    O2 C4 H4C . . 109.5 ?
    H4A C4 H4C . . 109.5 ?
    H4B C4 H4C . . 109.5 ?
    C16 C11 C12 . . 119.02(15) ?
    C16 C11 C1 . . 122.48(15) ?
    C12 C11 C1 . . 118.42(15) ?
    O2 C12 C13 . . 123.84(15) ?
    O2 C12 C11 . . 114.96(15) ?
    C13 C12 C11 . . 121.13(15) ?
    C12 C13 C14 . . 119.82(15) ?
    C12 C13 H13 . . 120.1 ?
    C14 C13 H13 . . 120.1 ?
    C13 C14 C15 . . 119.27(15) ?
    C13 C14 C21 . . 120.73(15) ?
    C15 C14 C21 . . 119.95(15) ?
    C16 C15 C14 . . 121.53(16) ?
    C16 C15 H15 . . 119.2 ?
    C14 C15 H15 . . 119.2 ?
    C15 C16 C11 . . 119.11(15) ?
    C15 C16 C31 . . 118.76(15) ?
    C11 C16 C31 . . 122.13(15) ?
    C22 C21 C26 . . 118.73(16) ?
    C22 C21 C14 . . 120.05(15) ?
    C26 C21 C14 . . 121.18(15) ?
    C23 C22 C21 . . 120.91(17) ?
    C23 C22 H22 . . 119.5 ?
    C21 C22 H22 . . 119.5 ?
    C24 C23 C22 . . 118.35(17) ?
    C24 C23 H23 . . 120.8 ?
    C22 C23 H23 . . 120.8 ?
    F1 C24 C23 . . 118.30(17) ?
    F1 C24 C25 . . 118.62(17) ?
    C23 C24 C25 . . 123.09(16) ?
    C24 C25 C26 . . 118.00(17) ?
    C24 C25 H25 . . 121.0 ?
    C26 C25 H25 . . 121.0 ?
    C25 C26 C21 . . 120.92(17) ?
    C25 C26 H26 . . 119.5 ?
    C21 C26 H26 . . 119.5 ?
    C32 C31 C36 . . 118.52(16) ?
    C32 C31 C16 . . 119.79(15) ?
    C36 C31 C16 . . 121.69(16) ?
    C31 C32 C33 . . 121.10(18) ?
    C31 C32 H32 . . 119.5 ?
    C33 C32 H32 . . 119.5 ?
    C34 C33 C32 . . 118.06(19) ?
    C34 C33 H33 . . 121.0 ?
    C32 C33 H33 . . 121.0 ?
    F2 C34 C33 . . 118.4(2) ?
    F2 C34 C35 . . 118.7(2) ?
    C33 C34 C35 . . 122.91(18) ?
    C34 C35 C36 . . 118.53(19) ?
    C34 C35 H35 . . 120.7 ?
    C36 C35 H35 . . 120.7 ?
    C35 C36 C31 . . 120.82(19) ?
    C35 C36 H36 . . 119.6 ?
    C31 C36 H36 . . 119.6 ?
    C46 C41 C42 . . 117.83(19) ?
    C46 C41 C3 . . 122.37(17) ?
    C42 C41 C3 . . 119.79(19) ?
    C43 C42 C41 . . 121.1(2) ?
    C43 C42 H42 . . 119.4 ?
    C41 C42 H42 . . 119.4 ?
    C44 C43 C42 . . 119.18(19) ?
    C44 C43 H43 . . 120.4 ?
    C42 C43 H43 . . 120.4 ?
    C43 C44 C45 . . 121.1(2) ?
    C43 C44 Br1 . . 119.81(15) ?
    C45 C44 Br1 . . 119.05(17) ?
    C46 C45 C44 . . 119.2(2) ?
    C46 C45 H45 . . 120.4 ?
    C44 C45 H45 . . 120.4 ?
    C45 C46 C41 . . 121.47(19) ?
    C45 C46 H46 . . 119.3 ?
    C41 C46 H46 . . 119.3 ?
loop_
    _geom_torsion_atom_site_label_1
    _geom_torsion_atom_site_label_2
    _geom_torsion_atom_site_label_3
    _geom_torsion_atom_site_label_4
    _geom_torsion_site_symmetry_1
    _geom_torsion_site_symmetry_2
    _geom_torsion_site_symmetry_3
    _geom_torsion_site_symmetry_4
    _geom_torsion
    _geom_torsion_publ_flag
    O1 C1 C2 C3 . . . . -5.0(3) ?
    C11 C1 C2 C3 . . . . 175.70(17) ?
    C1 C2 C3 C41 . . . . 179.87(17) ?
    O1 C1 C11 C16 . . . . -53.0(2) ?
    C2 C1 C11 C16 . . . . 126.29(18) ?
    O1 C1 C11 C12 . . . . 123.62(19) ?
    C2 C1 C11 C12 . . . . -57.1(2) ?
    C4 O2 C12 C13 . . . . -12.6(3) ?
    C4 O2 C12 C11 . . . . 170.62(15) ?
    C16 C11 C12 O2 . . . . -179.64(15) ?
    C1 C11 C12 O2 . . . . 3.6(2) ?
    C16 C11 C12 C13 . . . . 3.4(3) ?
    C1 C11 C12 C13 . . . . -173.33(16) ?
    O2 C12 C13 C14 . . . . -178.88(16) ?
    C11 C12 C13 C14 . . . . -2.2(3) ?
    C12 C13 C14 C15 . . . . -1.0(3) ?
    C12 C13 C14 C21 . . . . 176.46(16) ?
    C13 C14 C15 C16 . . . . 3.0(3) ?
    C21 C14 C15 C16 . . . . -174.42(16) ?
    C14 C15 C16 C11 . . . . -1.8(3) ?
    C14 C15 C16 C31 . . . . 177.93(16) ?
    C12 C11 C16 C15 . . . . -1.4(2) ?
    C1 C11 C16 C15 . . . . 175.23(16) ?
    C12 C11 C16 C31 . . . . 178.87(15) ?
    C1 C11 C16 C31 . . . . -4.5(3) ?
    C13 C14 C21 C22 . . . . -45.3(2) ?
    C15 C14 C21 C22 . . . . 132.09(18) ?
    C13 C14 C21 C26 . . . . 137.12(18) ?
    C15 C14 C21 C26 . . . . -45.5(2) ?
    C26 C21 C22 C23 . . . . 0.3(3) ?
    C14 C21 C22 C23 . . . . -177.33(16) ?
    C21 C22 C23 C24 . . . . -0.6(3) ?
    C22 C23 C24 F1 . . . . -179.72(16) ?
    C22 C23 C24 C25 . . . . 0.1(3) ?
    F1 C24 C25 C26 . . . . -179.59(16) ?
    C23 C24 C25 C26 . . . . 0.6(3) ?
    C24 C25 C26 C21 . . . . -0.8(3) ?
    C22 C21 C26 C25 . . . . 0.4(3) ?
    C14 C21 C26 C25 . . . . 178.02(16) ?
    C15 C16 C31 C32 . . . . -42.3(2) ?
    C11 C16 C31 C32 . . . . 137.48(18) ?
    C15 C16 C31 C36 . . . . 137.16(18) ?
    C11 C16 C31 C36 . . . . -43.1(2) ?
    C36 C31 C32 C33 . . . . 1.8(3) ?
    C16 C31 C32 C33 . . . . -178.73(16) ?
    C31 C32 C33 C34 . . . . 0.3(3) ?
    C32 C33 C34 F2 . . . . 179.10(17) ?
    C32 C33 C34 C35 . . . . -1.9(3) ?
    F2 C34 C35 C36 . . . . -179.76(18) ?
    C33 C34 C35 C36 . . . . 1.2(3) ?
    C34 C35 C36 C31 . . . . 1.0(3) ?
    C32 C31 C36 C35 . . . . -2.5(3) ?
    C16 C31 C36 C35 . . . . 178.06(17) ?
    C2 C3 C41 C46 . . . . 4.2(3) ?
    C2 C3 C41 C42 . . . . -176.57(19) ?
    C46 C41 C42 C43 . . . . -1.4(3) ?
    C3 C41 C42 C43 . . . . 179.34(19) ?
    C41 C42 C43 C44 . . . . -0.1(3) ?
    C42 C43 C44 C45 . . . . 1.5(3) ?
    C42 C43 C44 Br1 . . . . 179.66(16) ?
    C43 C44 C45 C46 . . . . -1.2(3) ?
    Br1 C44 C45 C46 . . . . -179.46(17) ?
    C44 C45 C46 C41 . . . . -0.3(3) ?
    C42 C41 C46 C45 . . . . 1.6(3) ?
    C3 C41 C46 C45 . . . . -179.13(19) ?
loop_
    _geom_hbond_atom_site_label_D
    _geom_hbond_atom_site_label_H
    _geom_hbond_atom_site_label_A
    _geom_hbond_site_symmetry_A
    _geom_hbond_distance_DH
    _geom_hbond_distance_HA
    _geom_hbond_distance_DA
    _geom_hbond_angle_DHA
    C4 H4B F1 1_665 0.98 2.51 3.428(2) 155.8
    C25 H25 O1 1_545 0.95 2.43 3.268(2) 147.2
_iucr_refine_instructions_details
;
TITL ba385_s in P-1
CELL  0.71073    6.9648   11.3616   14.7219    95.983    92.601   105.676
ZERR  2           0.0002    0.0003    0.0004     0.001     0.001     0.001
LATT   1
SFAC  C  H Br  F  O
UNIT    56   38   2   4   4
ACTA
BOND $H
CONF
HTAB
TEMP -73
OMIT 0   0   1
OMIT 0   1   0
OMIT 3   2   0
EQIV $1 1+x,1+y,z
EQIV $2 x,-1+y,z
HTAB C4 F1_$1
HTAB C25 O1_$2
MPLA C21 C22 C23 C24 C25 C26
MPLA C11 C12 C13 C14 C15 C16
MPLA C31 C32 C33 C34 C35 C36
L.S. 10
FMAP 2
PLAN -5
WGHT    0.036700    0.526100
FVAR       0.21306
BR1   3    1.470380    0.698652    0.964665    11.00000    0.05179    0.05650 =
         0.06461   -0.01426   -0.00125   -0.00644
F1    4    0.174246   -0.706157    0.465539    11.00000    0.04418    0.02230 =
         0.06308   -0.00685    0.00655    0.00474
F2    4   -0.299197    0.058183    0.953478    11.00000    0.06652    0.08973 =
         0.06136    0.01499    0.03526    0.04799
O1    5    0.295637    0.212919    0.702337    11.00000    0.03966    0.03038 =
         0.05764    0.00929    0.00128    0.01620
O2    5    0.686430    0.092116    0.605755    11.00000    0.03171    0.02497 =
         0.04043    0.00447    0.01313    0.00135
C1    1    0.433008    0.168043    0.715823    11.00000    0.03436    0.02357 =
         0.02875    0.00635    0.00549    0.00953
C2    1    0.629858    0.240976    0.759283    11.00000    0.03604    0.02576 =
         0.03185    0.00407    0.00162    0.00920
AFIX  43
H2    2    0.727553    0.199522    0.772428    11.00000   -1.20000
AFIX   0
C3    1    0.676278    0.362362    0.780834    11.00000    0.03816    0.02751 =
         0.03459    0.00271    0.00586    0.00935
AFIX  43
H3    2    0.575992    0.401540    0.766841    11.00000   -1.20000
AFIX   0
C4    1    0.843799    0.062596    0.556742    11.00000    0.02617    0.03890 =
         0.03942    0.00723    0.01020    0.00376
AFIX 137
H4A   2    0.902129    0.009033    0.590481    11.00000   -1.50000
H4B   2    0.947341    0.138561    0.550376    11.00000   -1.50000
H4C   2    0.789524    0.020010    0.495858    11.00000   -1.50000
AFIX   0
C11   1    0.406064    0.032933    0.689053    11.00000    0.02477    0.02310 =
         0.02517    0.00317   -0.00061    0.00814
C12   1    0.537629   -0.002539    0.629407    11.00000    0.02311    0.02496 =
         0.02750    0.00551    0.00248    0.00460
C13   1    0.508254   -0.124872    0.594773    11.00000    0.02401    0.02609 =
         0.02751    0.00297    0.00408    0.00785
AFIX  43
H13   2    0.595887   -0.146994    0.552788    11.00000   -1.20000
AFIX   0
C14   1    0.350386   -0.214964    0.621628    11.00000    0.02563    0.02352 =
         0.02527    0.00324   -0.00048    0.00760
C15   1    0.225160   -0.180958    0.684411    11.00000    0.02352    0.02485 =
         0.02823    0.00483    0.00314    0.00539
AFIX  43
H15   2    0.121191   -0.243035    0.705027    11.00000   -1.20000
AFIX   0
C16   1    0.248972   -0.058186    0.717563    11.00000    0.02333    0.02663 =
         0.02360    0.00389    0.00022    0.00837
C21   1    0.309113   -0.345371    0.581434    11.00000    0.02022    0.02314 =
         0.03163    0.00242    0.00201    0.00622
C22   1    0.310089   -0.374504    0.487389    11.00000    0.02850    0.02637 =
         0.03255    0.00375    0.00325    0.00629
AFIX  43
H22   2    0.342906   -0.310223    0.449529    11.00000   -1.20000
AFIX   0
C23   1    0.263919   -0.495836    0.448176    11.00000    0.03091    0.03025 =
         0.03203   -0.00328    0.00302    0.00733
AFIX  43
H23   2    0.263496   -0.515636    0.383846    11.00000   -1.20000
AFIX   0
C24   1    0.218955   -0.586453    0.504275    11.00000    0.02408    0.02192 =
         0.04721   -0.00327    0.00232    0.00538
C25   1    0.217090   -0.562755    0.597441    11.00000    0.03264    0.02495 =
         0.04568    0.00989    0.00628    0.00780
AFIX  43
H25   2    0.186307   -0.627909    0.634600    11.00000   -1.20000
AFIX   0
C26   1    0.261530   -0.440722    0.635816    11.00000    0.03223    0.02867 =
         0.03199    0.00460    0.00403    0.00922
AFIX  43
H26   2    0.259424   -0.422044    0.700119    11.00000   -1.20000
AFIX   0
C31   1    0.105586   -0.027902    0.782091    11.00000    0.02815    0.02650 =
         0.02723    0.00769    0.00478    0.01211
C32   1   -0.097319   -0.087273    0.765981    11.00000    0.02987    0.03555 =
         0.03130    0.00865    0.00391    0.01197
AFIX  43
H32   2   -0.142729   -0.148049    0.714494    11.00000   -1.20000
AFIX   0
C33   1   -0.235206   -0.059202    0.824015    11.00000    0.02870    0.05335 =
         0.04303    0.02112    0.00919    0.01870
AFIX  43
H33   2   -0.373847   -0.100186    0.813042    11.00000   -1.20000
AFIX   0
C34   1   -0.165255    0.029134    0.897325    11.00000    0.04998    0.05316 =
         0.03808    0.01633    0.02100    0.03245
C35   1    0.033613    0.087996    0.917156    11.00000    0.05697    0.04020 =
         0.03452    0.00259    0.01314    0.02107
AFIX  43
H35   2    0.077316    0.147815    0.969320    11.00000   -1.20000
AFIX   0
C36   1    0.169702    0.058436    0.859511    11.00000    0.03638    0.03193 =
         0.03060    0.00407    0.00504    0.01036
AFIX  43
H36   2    0.308484    0.097455    0.872866    11.00000   -1.20000
AFIX   0
C41   1    0.867019    0.441183    0.824015    11.00000    0.04259    0.02454 =
         0.03145    0.00209    0.00655    0.00506
C42   1    0.891020    0.566998    0.847215    11.00000    0.04684    0.02826 =
         0.04944   -0.00469    0.00806    0.01051
AFIX  43
H42   2    0.783112    0.600389    0.834054    11.00000   -1.20000
AFIX   0
C43   1    1.069520    0.643934    0.889096    11.00000    0.05468    0.02854 =
         0.04829   -0.01216    0.01288    0.00382
AFIX  43
H43   2    1.084223    0.729378    0.904466    11.00000   -1.20000
AFIX   0
C44   1    1.225147    0.595035    0.908134    11.00000    0.04361    0.03742 =
         0.03251   -0.00301    0.00523   -0.00046
C45   1    1.207682    0.471454    0.884360    11.00000    0.04768    0.03726 =
         0.05282    0.00771   -0.00221    0.00792
AFIX  43
H45   2    1.317058    0.439024    0.896764    11.00000   -1.20000
AFIX   0
C46   1    1.030039    0.395926    0.842514    11.00000    0.04912    0.02331 =
         0.05375    0.00243   -0.00390    0.00632
AFIX  43
H46   2    1.018202    0.311063    0.825857    11.00000   -1.20000
HKLF 4
REM  ba385_s in P-1
REM R1 =  0.0353 for   4082 Fo > 4sig(Fo)  and  0.0561 for all   5513 data
REM    299 parameters refined using      0 restraints
END
;
data_global
_journal_date_recd_electronic     2012-10-16
_journal_date_accepted     2012-11-14
_journal_name_full     'Acta Crystallographica, Section E'
_journal_year     2012
_journal_volume     68
_journal_issue     12
_journal_page_first     o3433
_journal_page_last     o3434
_journal_paper_category     QO
_journal_paper_doi     10.1107/S1600536812046831
_journal_coeditor_code     KJ2214
_publ_contact_author_name     'Dr Richard Betz'
_publ_contact_author_address
;
Department of Chemistry
Nelson Mandela Metropolitan University
Summerstrand Campus (South)
University Way
Summerstrand
PO Box 77000
Port Elizabeth
6031
South Africa
;
_publ_contact_author_email     'richard.betz@webmail.co.za'
_publ_contact_author_fax     '+27-41-504-4236'
_publ_contact_author_phone     '+27-41-504-4285'
_publ_section_title
;\
(2<i>E</i>)-3-(4-Bromophenyl)-1-(4,4''-difluoro-5'-methoxy-1,1':3',1''-\
terphenyl-4'-yl)prop-2-en-1-one
;
loop_
    _publ_author_name
    _publ_author_address
    'Samshuddin, Seranthimata'
;
Mangalore University
Department of Studies in Chemistry
Mangalagangotri 574 199
India
;
    'Narayana, Badiadka'
;
Mangalore University
Department of Studies in Chemistry
Mangalagangotri 574 199
India
;
    'Yathirajan, Hemmige S.'
;
University of Mysore
Department of Studies in Chemistry
Manasagangotri
Mysore 570 006
India
;
    'Gerber, Thomas'
;
Nelson Mandela Metropolitan University
Summerstrand Campus
Department of Chemistry
University Way
Summerstrand
PO Box 77000
Port Elizabeth
6031
South Africa
;
    'Hosten, Eric'
;
Nelson Mandela Metropolitan University
Summerstrand Campus
Department of Chemistry
University Way
Summerstrand
PO Box 77000
Port Elizabeth
6031
South Africa
;
    'Betz, Richard'
;
Nelson Mandela Metropolitan University
Summerstrand Campus
Department of Chemistry
University Way
Summerstrand
PO Box 77000
Port Elizabeth
6031
South Africa
;
