# Supplementary material for: (2E)-3-(4-Bromo­phen­yl)-1-(4,4′′-difluoro-5′-meth­oxy-1,1′:3′,1′′-terphenyl-4′-yl)prop-2-en-1-one
Source: Acta Crystallogr Sect E Struct Rep Online. 2012 Nov 24;68(Pt 12):o3433–4. doi: 10.1107/S1600536812046831 (PMC3589015; doi:10.1107/S1600536812046831)
Supplement: Supplementary file 3 [file e-68-o3433-Isup3.hkl]

# 
# h,k,l, Fc-squared, Fo-squared, sigma(Fo-squared) and status flag 
# 
data_I
_shelx_title ' ba385_s in P-1' 
_shelx_refln_list_code          4 
_shelx_F_calc_maximum      155.80 
_exptl_crystal_F_000       512.00 
_reflns_d_resolution_high  0.7489 
 
loop_ 
 _symmetry_equiv_pos_as_xyz 
 'x, y, z' 
 '-x, -y, -z' 
 
_cell_length_a     6.9648 
_cell_length_b    11.3616 
_cell_length_c    14.7219 
_cell_angle_alpha  95.983 
_cell_angle_beta   92.601 
_cell_angle_gamma 105.676 
 
_shelx_F_squared_multiplier     1.000 
 
loop_ 
 _refln_index_h 
 _refln_index_k 
 _refln_index_l 
 _refln_F_squared_calc 
 _refln_F_squared_meas 
 _refln_F_squared_sigma 
 _refln_observed_status 
   1   0   0     1877.31     1901.45     10.73 o 
   2   0   0     1917.66     2082.71     10.63 o 
   3   0   0     1529.75     1545.23      8.36 o 
   4   0   0     1195.51     1156.64      8.02 o 
   5   0   0      579.09      560.99      5.87 o 
   6   0   0       77.71       83.41      5.03 o 
   7   0   0       14.17       16.35      5.29 o 
   8   0   0        0.13       -5.90      5.90 o 
  -9   1   0       57.73       67.41     10.13 o 
  -8   1   0      110.64      105.58     11.88 o 
  -7   1   0       25.17       22.07      4.70 o 
  -6   1   0      247.89      234.66      5.21 o 
  -5   1   0      136.10      130.46      5.31 o 
  -4   1   0      473.05      528.02      4.52 o 
  -3   1   0       49.41       66.82      2.24 o 
  -2   1   0     4436.23     4702.83     25.92 o 
  -1   1   0     2148.76     2220.39     11.02 o 
   1   1   0      874.59      888.23      4.75 o 
   2   1   0     1551.38     1607.80      8.99 o 
   3   1   0      358.41      330.32      2.94 o 
   4   1   0      279.49      266.74      3.62 o 
   5   1   0      100.57       99.97      3.46 o 
   6   1   0      225.28      233.52      5.94 o 
   7   1   0      205.41      218.00     17.06 o 
   8   1   0       85.62       96.71     14.49 o 
  -9   2   0        0.18       -4.19      8.81 o 
  -8   2   0        4.15       -3.30      5.12 o 
  -7   2   0      168.59      195.96      6.59 o 
  -6   2   0     1111.45     1148.31     11.11 o 
  -5   2   0      647.91      655.16      6.02 o 
  -4   2   0       47.40       42.43      1.81 o 
  -3   2   0     1141.63     1093.64     10.53 o 
  -2   2   0     9752.96     9463.25     60.25 o 
  -1   2   0     7508.57     7190.86     55.75 o 
   0   2   0     1594.28     1561.13     12.37 o 
   1   2   0     4265.79     4173.12     27.95 o 
   2   2   0      797.45      785.84      4.72 o 
   4   2   0       23.59       16.36      2.07 o 
   5   2   0       44.27       37.81      2.88 o 
   6   2   0        5.40        8.70      6.72 o 
   7   2   0        4.65        0.86      7.00 o 
   8   2   0       30.40       30.70     11.51 o 
  -9   3   0       17.74       16.52      9.03 o 
  -8   3   0      336.64      315.32     14.97 o 
  -7   3   0        2.11        2.06      3.82 o 
  -6   3   0      797.16      818.78      9.46 o 
  -5   3   0       15.18       14.86      2.29 o 
  -4   3   0      590.84      636.68      4.72 o 
  -3   3   0      205.60      282.13      2.69 o 
  -2   3   0     1842.64     1860.13      9.21 o 
  -1   3   0     2065.49     2051.21     11.26 o 
   0   3   0     5049.24     4850.52     43.85 o 
   1   3   0       93.22       95.14      1.74 o 
   2   3   0     1433.26     1517.98      8.84 o 
   3   3   0     3537.57     3620.70     21.74 o 
   4   3   0      919.30      912.18      7.97 o 
   5   3   0      778.20      731.16     11.37 o 
   6   3   0       14.05       15.18      4.98 o 
   7   3   0        1.78        6.37      6.50 o 
   8   3   0       29.75       25.21     11.45 o 
  -9   4   0        1.21       -1.54      8.81 o 
  -8   4   0      110.27      100.34     19.61 o 
  -7   4   0      152.49      164.71      6.59 o 
  -6   4   0      466.72      488.62      6.70 o 
  -5   4   0      101.83       95.54      3.36 o 
  -4   4   0       85.30      118.43      3.03 o 
  -3   4   0     1253.80     1280.84      7.26 o 
  -2   4   0      640.85      646.42      3.88 o 
  -1   4   0     2450.77     2491.32     12.33 o 
   0   4   0       19.83       19.93      0.90 o 
   1   4   0       16.62       17.33      1.17 o 
   2   4   0      523.45      552.58      4.02 o 
   3   4   0       68.33       77.46      2.76 o 
   4   4   0       61.40       77.16      3.13 o 
   5   4   0      451.82      441.19      8.71 o 
   6   4   0      433.64      423.34     21.26 o 
   7   4   0      197.09      194.37      8.70 o 
  -9   5   0        3.38        1.54      8.59 o 
  -8   5   0       33.04       32.00      6.43 o 
  -7   5   0       20.80       25.31      3.85 o 
  -6   5   0        6.91        8.45      2.73 o 
  -5   5   0      418.08      443.01      5.18 o 
  -4   5   0      290.61      274.32      3.81 o 
  -3   5   0      505.86      488.44      4.62 o 
  -2   5   0      956.16      946.34      5.74 o 
  -1   5   0     1177.73     1164.41      6.29 o 
   0   5   0      547.98      464.62      3.08 o 
   1   5   0      572.98      506.83      3.76 o 
   2   5   0     1257.42     1230.60      7.78 o 
   3   5   0     1147.09     1106.52      8.33 o 
   4   5   0      320.09      299.02      6.24 o 
   5   5   0      121.62      120.99     11.12 o 
   6   5   0      206.37      172.69      7.94 o 
   7   5   0       16.77       17.01      5.96 o 
  -9   6   0        8.25        5.29      9.03 o 
  -8   6   0        4.88        3.52      7.71 o 
  -7   6   0       15.81       13.79      3.91 o 
  -6   6   0       89.24       83.59      4.33 o 
  -5   6   0      311.17      296.39      4.69 o 
  -4   6   0       79.04       82.80      3.03 o 
  -3   6   0        1.55        2.28      1.77 o 
  -2   6   0       41.08       32.71      1.68 o 
  -1   6   0     3112.23     3310.47     18.00 o 
   0   6   0      180.14      218.44      2.64 o 
   1   6   0       55.05       52.23      2.07 o 
   2   6   0     1738.98     1742.99     12.62 o 
   3   6   0      600.23      604.58      6.64 o 
   4   6   0      383.21      385.78      8.10 o 
   5   6   0      478.79      469.29      9.56 o 
   6   6   0      135.22      140.96      7.61 o 
   7   6   0        7.19       13.17      6.21 o 
  -9   7   0       10.52        5.42     15.64 o 
  -8   7   0       63.92       64.91     21.48 o 
  -7   7   0       51.22       59.81      3.98 o 
  -6   7   0       55.47       59.51      3.39 o 
  -5   7   0        5.17        8.09      2.68 o 
  -4   7   0       37.53       40.03      2.42 o 
  -3   7   0     3395.08     3374.24     23.09 o 
  -2   7   0      688.44      707.29      5.36 o 
  -1   7   0      334.35      322.17      4.03 o 
   0   7   0       59.67       61.86      2.16 o 
   1   7   0      291.57      311.14      4.66 o 
   2   7   0     1734.31     1736.80     13.88 o 
   3   7   0     1047.19     1032.96     16.51 o 
   4   7   0       79.23       65.32      5.13 o 
   5   7   0      134.01      135.66      7.63 o 
   6   7   0       39.68       43.54      6.15 o 
  -8   8   0        0.52       -9.36      9.36 o 
  -7   8   0        0.07        3.11      6.83 o 
  -6   8   0      108.01       87.96      3.84 o 
  -5   8   0      113.23       97.67      3.88 o 
  -4   8   0       39.19       42.89      2.66 o 
  -3   8   0      696.02      659.73      6.12 o 
  -2   8   0       11.99       10.94      2.21 o 
  -1   8   0      124.68       99.47      3.31 o 
   0   8   0     1370.54     1390.61     10.74 o 
   1   8   0        7.64        9.92      2.19 o 
   2   8   0       73.59       84.82      3.69 o 
   3   8   0      620.39      647.38     15.86 o 
   4   8   0      219.02      233.50      8.02 o 
   5   8   0       51.94       51.55      6.14 o 
   6   8   0       16.73       11.68      9.25 o 
  -8   9   0        0.16       -4.45     14.87 o 
  -7   9   0        8.86        4.72      5.33 o 
  -6   9   0        0.81        0.30      3.70 o 
  -5   9   0        2.96        2.54      2.93 o 
  -4   9   0      610.01      605.35      6.31 o 
  -3   9   0       90.33       96.28      3.05 o 
  -2   9   0      202.60      209.92      4.34 o 
  -1   9   0      123.17      110.63      4.19 o 
   0   9   0       33.01       47.21      3.22 o 
   1   9   0       18.22       22.86      3.05 o 
   2   9   0      264.30      241.12      5.89 o 
   3   9   0       23.13       26.24      4.85 o 
   4   9   0       70.16       67.80      6.07 o 
   5   9   0      249.32      301.74      9.42 o 
  -8  10   0        1.50       -5.95     22.36 o 
  -7  10   0        8.11        6.65      5.72 o 
  -6  10   0        5.83        1.45      5.54 o 
  -5  10   0        2.73       -0.16      3.20 o 
  -4  10   0      376.26      385.05      6.03 o 
  -3  10   0      320.02      319.01      5.60 o 
  -2  10   0       60.13       66.89      3.47 o 
  -1  10   0      106.34      108.24      5.09 o 
   0  10   0      196.90      210.47      5.39 o 
   1  10   0      283.09      310.17      6.57 o 
   2  10   0      348.92      359.62      8.41 o 
   3  10   0        7.85        8.92      4.89 o 
   4  10   0       99.79      116.12      7.09 o 
  -7  11   0        2.45       -7.57     13.44 o 
  -6  11   0        1.41        3.29      5.23 o 
  -5  11   0       55.99       60.00      8.59 o 
  -4  11   0       10.94       14.68      2.97 o 
  -3  11   0        6.40        4.04      3.21 o 
  -2  11   0        0.00        0.34      3.37 o 
  -1  11   0       91.55       71.56      4.30 o 
   0  11   0        6.51       -0.61      3.56 o 
   1  11   0        7.32        2.75      4.75 o 
   2  11   0       17.85       20.71      5.22 o 
   3  11   0      118.58      121.27      7.37 o 
   4  11   0       66.61       71.57      6.93 o 
  -7  12   0       13.20        9.57      7.81 o 
  -6  12   0       59.08       62.32      7.33 o 
  -5  12   0       47.14       50.38      5.31 o 
  -4  12   0       23.69       23.90      5.39 o 
  -3  12   0      106.27      110.04      6.62 o 
  -2  12   0       72.64       74.09      4.46 o 
  -1  12   0        2.47        5.30      3.95 o 
   0  12   0       54.11       74.98      5.53 o 
   1  12   0      104.12      122.82      7.32 o 
   2  12   0        1.91       -6.04      6.72 o 
   3  12   0        2.10       -1.32      8.59 o 
  -6  13   0        7.31        4.63      8.37 o 
  -5  13   0       28.32       27.32      7.93 o 
  -4  13   0       20.86       21.79      5.71 o 
  -3  13   0       25.37       28.05      5.80 o 
  -2  13   0       11.33        3.52      6.83 o 
  -1  13   0       40.06       37.01      7.05 o 
   0  13   0       13.79       10.57      7.49 o 
   1  13   0       33.26       45.16      8.15 o 
   2  13   0      120.12      133.28     10.79 o 
  -5  14   0       22.75       26.66      8.81 o 
  -4  14   0        5.35        2.42      8.15 o 
  -3  14   0        0.18        5.29      8.15 o 
  -2  14   0        7.12       -1.76      7.71 o 
  -1  14   0        7.93        4.63      7.93 o 
   0  14   0       56.79       76.88      9.47 o 
  -3  15   0        4.10       10.57      8.37 o 
  -2  15   0        3.78       13.66      8.59 o 
   2 -15   1       34.76       32.60      8.81 o 
   3 -15   1        2.84       16.08      8.59 o 
  -1 -14   1       25.55       22.91      9.25 o 
   0 -14   1       71.38       82.17      9.47 o 
   1 -14   1        0.48       -0.66      7.93 o 
   2 -14   1        4.86       21.15      8.15 o 
   3 -14   1       83.00       92.96      9.25 o 
   4 -14   1       41.63       49.57      9.25 o 
   5 -14   1       28.03       26.66      8.59 o 
  -2 -13   1        3.86        1.54      7.93 o 
  -1 -13   1        0.87        0.88      8.15 o 
   0 -13   1       10.28        7.71      7.71 o 
   1 -13   1       10.47        8.81      7.27 o 
   2 -13   1        0.13       -0.22      7.27 o 
   3 -13   1       25.24       10.35      7.27 o 
   4 -13   1       37.45       23.35      7.71 o 
   5 -13   1        2.99        2.64      7.93 o 
   6 -13   1        0.02       -0.88      8.59 o 
  -3 -12   1       51.97       67.49      6.54 o 
  -2 -12   1        3.92       -2.07      5.53 o 
  -1 -12   1      261.71      274.20      7.94 o 
   0 -12   1       10.74       15.58      4.73 o 
   1 -12   1       55.28       62.32      5.73 o 
   2 -12   1       14.35       26.71      4.18 o 
   3 -12   1        1.29        6.33      3.92 o 
   4 -12   1       44.80       44.90      5.80 o 
   5 -12   1        7.30        9.68      5.11 o 
   6 -12   1        2.47       -4.80      8.26 o 
   7 -12   1       13.43        4.98     14.21 o 
  -4 -11   1      106.66      113.12      7.47 o 
  -3 -11   1       11.05       -0.11      5.61 o 
  -2 -11   1       10.81       10.10      4.98 o 
  -1 -11   1      122.63      106.71      6.52 o 
   0 -11   1       17.63        9.24      3.74 o 
   1 -11   1       63.44       63.88      4.20 o 
   2 -11   1       47.30       44.29      3.96 o 
   3 -11   1      186.53      183.78      5.83 o 
   4 -11   1       25.07       20.51      3.23 o 
   5 -11   1       50.24       47.03      5.15 o 
   6 -11   1      188.39      185.91     13.33 o 
   7 -11   1       93.84       70.28      8.24 o 
  -5 -10   1        4.71        1.73     12.78 o 
  -4 -10   1       18.18       16.89      9.80 o 
  -3 -10   1      132.75      132.78      7.55 o 
  -2 -10   1      459.28      477.60     14.54 o 
  -1 -10   1       24.68       23.73      3.90 o 
   0 -10   1       55.73       55.70      3.86 o 
   1 -10   1      565.93      548.76      7.95 o 
   2 -10   1      335.53      306.56      5.76 o 
   3 -10   1        2.58        3.41      2.53 o 
   4 -10   1      260.15      265.73      5.49 o 
   5 -10   1      173.77      190.17      6.11 o 
   6 -10   1       22.65       21.25      6.88 o 
   7 -10   1        0.11      -11.01     11.01 o 
   8 -10   1        0.00       -4.60     10.24 o 
  -5  -9   1       35.46       30.23      6.30 o 
  -4  -9   1        0.92        3.19      5.30 o 
  -3  -9   1      139.93      150.95      6.94 o 
  -2  -9   1       25.34       18.23      5.51 o 
  -1  -9   1      129.49      138.65      4.87 o 
   0  -9   1      312.42      327.96      5.86 o 
   1  -9   1      702.89      720.25      7.87 o 
   2  -9   1       45.66       50.80      3.12 o 
   3  -9   1      310.83      294.51      5.28 o 
   4  -9   1       75.34       74.30      3.41 o 
   5  -9   1        7.46        9.80      3.11 o 
   6  -9   1       27.50       32.97      4.22 o 
   7  -9   1      116.09       94.39     12.12 o 
   8  -9   1       11.04        1.56     17.84 o 
  -6  -8   1       27.50       27.65      6.62 o 
  -5  -8   1      303.24      307.71      9.26 o 
  -4  -8   1      320.05      320.75     16.74 o 
  -3  -8   1       12.53       15.31      4.21 o 
  -2  -8   1     2338.63     2275.53     25.88 o 
  -1  -8   1     3024.43     2988.76     20.54 o 
   0  -8   1      187.64      170.38      5.67 o 
   1  -8   1      107.16      121.66      3.41 o 
   2  -8   1      135.46      134.75      3.17 o 
   3  -8   1      220.35      224.67      4.12 o 
   4  -8   1      135.68      129.99      5.22 o 
   5  -8   1        8.65        9.53      3.06 o 
   6  -8   1        4.31        9.82      4.03 o 
   7  -8   1      160.94      145.02      6.15 o 
   8  -8   1       26.04       24.45      8.81 o 
  -6  -7   1        6.65        0.34      5.91 o 
  -5  -7   1      248.43      235.14      8.33 o 
  -4  -7   1       69.32       68.77      5.30 o 
  -3  -7   1      448.54      425.32      7.65 o 
  -2  -7   1       72.17       74.01      3.26 o 
  -1  -7   1      321.48      345.74      5.98 o 
   0  -7   1      406.73      391.39      4.32 o 
   1  -7   1      813.56      807.66      6.21 o 
   2  -7   1      126.64      113.53      3.20 o 
   3  -7   1       42.37       37.21      2.22 o 
   4  -7   1       23.73       22.78      2.50 o 
   5  -7   1      274.83      282.40      5.53 o 
   6  -7   1      220.99      226.09      5.63 o 
   7  -7   1      137.88      171.45      5.81 o 
   8  -7   1        0.14        5.29      8.15 o 
   9  -7   1        5.80        9.03      9.25 o 
  -7  -6   1      219.67      212.58      9.57 o 
  -6  -6   1       86.04       96.44      6.69 o 
  -5  -6   1        4.99        8.91      6.39 o 
  -4  -6   1      334.22      351.91      8.18 o 
  -3  -6   1      929.75      934.56      7.73 o 
  -2  -6   1        2.56        4.12      2.06 o 
  -1  -6   1      190.69      186.41      3.02 o 
   0  -6   1      235.96      256.28      3.20 o 
   1  -6   1      727.92      836.91      5.22 o 
   2  -6   1       82.82      117.12      2.68 o 
   3  -6   1      189.87      182.89      3.40 o 
   4  -6   1      440.19      444.64      5.14 o 
   5  -6   1       34.06       34.21      3.17 o 
   6  -6   1      172.69      168.70      4.61 o 
   7  -6   1       49.41       40.35      4.19 o 
   8  -6   1       27.51       32.16      8.37 o 
   9  -6   1       55.60       64.99     10.13 o 
  -7  -5   1       98.38      105.62      6.85 o 
  -6  -5   1      137.54      113.99      7.82 o 
  -5  -5   1        4.53        7.05      4.21 o 
  -4  -5   1      416.58      401.88      6.11 o 
  -3  -5   1      455.25      438.89      4.77 o 
  -2  -5   1     1676.44     1700.84     12.08 o 
  -1  -5   1      884.64      880.22      5.46 o 
   0  -5   1     1924.45     1877.39     11.57 o 
   1  -5   1     4595.56     4614.63     24.99 o 
   2  -5   1      642.63      640.53      4.43 o 
   3  -5   1      354.59      356.30      3.60 o 
   4  -5   1       88.77       60.85      2.65 o 
   5  -5   1       16.60       17.03      2.74 o 
   6  -5   1       40.26       50.24      2.98 o 
   7  -5   1        8.17        2.39      3.85 o 
   8  -5   1       14.46        8.91      5.68 o 
   9  -5   1        6.04       -0.44      9.03 o 
  -7  -4   1       47.87       47.31      6.12 o 
  -6  -4   1       18.90       20.39      5.06 o 
  -5  -4   1       21.73       36.63      4.67 o 
  -4  -4   1       90.14      108.02      3.55 o 
  -3  -4   1       32.07       30.63      2.22 o 
  -2  -4   1       15.04        7.48      1.29 o 
  -1  -4   1     1057.25     1083.73      6.52 o 
   0  -4   1      819.31      827.93      5.17 o 
   1  -4   1      696.31      667.01      7.54 o 
   2  -4   1      413.68      397.03      2.90 o 
   3  -4   1     1825.61     2016.60     10.92 o 
   4  -4   1     1128.40     1128.73      7.66 o 
   5  -4   1     1169.46     1212.29     14.27 o 
   6  -4   1       77.98       85.97      4.64 o 
   7  -4   1      115.75      127.79      5.35 o 
   8  -4   1        1.59        4.36      4.85 o 
   9  -4   1        9.27       11.46      9.03 o 
  -8  -3   1       30.55       32.41      7.49 o 
  -7  -3   1      233.18      217.84     11.46 o 
  -6  -3   1       26.67       32.93      4.90 o 
  -5  -3   1      591.21      569.97      8.62 o 
  -4  -3   1      769.18      730.51      6.80 o 
  -3  -3   1     1960.67     2092.24     12.13 o 
  -2  -3   1      143.87      119.08      2.26 o 
  -1  -3   1     1872.94     1896.10     10.60 o 
   0  -3   1     2555.48     2578.41     17.09 o 
   1  -3   1     1333.04     1260.38      6.70 o 
   2  -3   1     1352.09     1293.58      6.70 o 
   3  -3   1      456.98      526.87      3.59 o 
   4  -3   1     1117.01     1223.39      7.61 o 
   5  -3   1      275.57      297.27      4.50 o 
   6  -3   1      886.83      859.01      8.81 o 
   7  -3   1       10.13        9.81      4.52 o 
   8  -3   1      292.22      274.93     12.31 o 
   9  -3   1        2.97       -0.66      9.03 o 
  -8  -2   1       40.24       49.52      6.61 o 
  -7  -2   1       21.37       17.17      6.13 o 
  -6  -2   1      160.08      152.33      6.93 o 
  -5  -2   1       71.56       70.11      3.51 o 
  -4  -2   1        3.08        3.93      2.15 o 
  -3  -2   1      240.69      211.64      2.58 o 
  -2  -2   1     5126.71     5177.04     32.95 o 
  -1  -2   1     3600.00     3528.85     19.46 o 
   0  -2   1      674.25      621.57      3.45 o 
   1  -2   1     9299.92     8781.27     64.93 o 
   2  -2   1      666.90      650.79      3.78 o 
   3  -2   1      798.28      764.07      4.41 o 
   4  -2   1     3433.48     3594.73     20.78 o 
   5  -2   1      468.24      464.01      5.53 o 
   6  -2   1      323.05      306.13      5.72 o 
   7  -2   1       68.57       47.72      6.51 o 
   8  -2   1        0.78       -0.09      9.22 o 
   9  -2   1       52.31       48.46      9.91 o 
  -8  -1   1       64.62       68.64     11.66 o 
  -7  -1   1       97.64       88.88      8.02 o 
  -6  -1   1      319.15      312.93      6.55 o 
  -5  -1   1      801.37      806.16      7.40 o 
  -4  -1   1      636.28      666.37      7.60 o 
  -3  -1   1        8.37        9.06      1.20 o 
  -2  -1   1     2016.63     2161.31     11.06 o 
  -1  -1   1     2646.80     2626.69     14.93 o 
   0  -1   1       56.42       53.85      0.80 o 
   1  -1   1      423.45      393.02      2.43 o 
   2  -1   1     2863.31     2843.04     17.66 o 
   3  -1   1      123.39      121.70      2.05 o 
   4  -1   1     2405.82     2557.74     14.18 o 
   5  -1   1      698.01      696.52      6.52 o 
   6  -1   1        6.17        4.57      3.51 o 
   7  -1   1      394.82      397.39      8.68 o 
   8  -1   1      183.67      182.81     18.39 o 
   9  -1   1        8.54       12.56      9.25 o 
  -8   0   1        1.93       -3.52      5.56 o 
  -7   0   1        9.40       18.33      4.76 o 
  -6   0   1       16.92       12.63      3.04 o 
  -5   0   1     1006.28      998.46     10.15 o 
  -4   0   1      561.16      521.36      4.59 o 
  -3   0   1      435.79      437.52      3.18 o 
  -2   0   1     8184.76     8387.21     55.67 o 
  -1   0   1      656.27      659.57      3.38 o 
   1   0   1      544.43      587.85      4.13 o 
   2   0   1     6003.65     5930.02     32.32 o 
   3   0   1     1527.34     1525.11      8.88 o 
   4   0   1       60.48       43.20      1.99 o 
   5   0   1       98.64       97.33      3.39 o 
   6   0   1       43.03       43.30      4.58 o 
   7   0   1       18.07       15.89      4.89 o 
   8   0   1       10.44        4.57      7.96 o 
  -9   1   1       27.10       20.86     17.62 o 
  -8   1   1        8.71        9.81      7.35 o 
  -7   1   1       82.93       80.43      4.62 o 
  -6   1   1      163.79      145.32      4.84 o 
  -5   1   1       16.10       17.23      2.30 o 
  -4   1   1     1073.58     1141.03      7.56 o 
  -3   1   1      305.75      315.00      2.61 o 
  -2   1   1     4706.00     4823.11     31.20 o 
  -1   1   1      310.41      295.73      1.72 o 
   0   1   1       48.57       50.04      0.55 o 
   1   1   1      522.58      544.82      3.23 o 
   2   1   1     3631.38     3699.67     20.22 o 
   3   1   1     6233.03     6554.62     35.20 o 
   4   1   1     1865.64     1915.45     12.41 o 
   5   1   1      500.49      504.25      7.58 o 
   6   1   1      202.72      205.84      6.69 o 
   7   1   1      138.39      133.76     10.02 o 
   8   1   1       69.45       75.53     12.31 o 
  -9   2   1        3.52       -3.12      7.93 o 
  -8   2   1      408.94      426.31      9.79 o 
  -7   2   1      510.19      526.80      8.52 o 
  -6   2   1       15.35       13.33      3.06 o 
  -5   2   1      495.49      492.28      5.26 o 
  -4   2   1     2746.31     2826.12     17.98 o 
  -3   2   1     1886.01     1947.34     10.59 o 
  -2   2   1      708.12      685.11      4.09 o 
  -1   2   1     7598.00     7555.93     34.88 o 
   0   2   1      153.43      131.74      1.36 o 
   1   2   1       44.53       41.43      1.34 o 
   2   2   1     3381.17     3460.70     18.57 o 
   3   2   1      137.60      119.80      2.30 o 
   4   2   1       37.83       38.46      2.45 o 
   5   2   1       14.68       17.77      2.79 o 
   6   2   1      175.99      159.00      7.60 o 
   7   2   1       21.01       18.52      8.10 o 
   8   2   1        9.81       -7.13      8.74 o 
  -9   3   1        0.20        2.42      8.81 o 
  -8   3   1        1.50       -5.04      6.23 o 
  -7   3   1      188.51      168.36      6.27 o 
  -6   3   1       46.77       55.35      3.29 o 
  -5   3   1        0.60        2.80      2.16 o 
  -4   3   1      150.94      148.27      2.82 o 
  -3   3   1      633.95      656.95      4.30 o 
  -2   3   1     1006.11      977.83      5.00 o 
  -1   3   1       81.98       71.32      1.38 o 
   0   3   1     3643.49     3529.86     22.96 o 
   1   3   1     5064.02     4917.77     45.58 o 
   2   3   1     2904.72     3026.25     15.50 o 
   3   3   1      369.47      324.84      4.02 o 
   4   3   1      830.44      757.53     17.33 o 
   5   3   1      111.83      105.48      4.76 o 
   6   3   1      493.68      421.67      9.11 o 
   7   3   1      247.73      240.49      8.17 o 
   8   3   1        0.84        4.58      6.52 o 
  -9   4   1        5.05        8.59      8.81 o 
  -8   4   1        6.62        3.42      6.46 o 
  -7   4   1       29.76       33.96      4.08 o 
  -6   4   1     1296.19     1308.33     11.42 o 
  -5   4   1       72.21       62.03      2.42 o 
  -4   4   1        4.03        5.70      1.75 o 
  -3   4   1      422.39      438.61      3.63 o 
  -2   4   1       83.31       81.64      1.69 o 
  -1   4   1     1404.88     1489.67      8.05 o 
   0   4   1      114.66      114.68      1.83 o 
   1   4   1       29.40       34.37      2.51 o 
   2   4   1      592.75      651.46      4.75 o 
   3   4   1      549.18      592.07      5.41 o 
   4   4   1      169.26      181.42      4.33 o 
   5   4   1       58.67       64.76      4.98 o 
   6   4   1       37.72       47.03      7.49 o 
   7   4   1       26.54       34.90      6.00 o 
  -9   5   1        4.60       -9.03      9.03 o 
  -8   5   1        8.94       17.98      6.54 o 
  -7   5   1       78.86       93.22      6.96 o 
  -6   5   1      144.28      130.02      4.32 o 
  -5   5   1      249.39      284.38      4.32 o 
  -4   5   1     2202.07     2313.39     15.07 o 
  -3   5   1      844.70      817.66      5.49 o 
  -2   5   1      710.50      639.98      4.56 o 
  -1   5   1      157.12      114.80      1.98 o 
   0   5   1      602.83      575.99      4.11 o 
   1   5   1     4711.12     4768.11     27.77 o 
   2   5   1     1836.53     1811.56     11.65 o 
   3   5   1       14.42       15.82      2.36 o 
   4   5   1      140.11      122.96      5.02 o 
   5   5   1      105.60       89.42      5.60 o 
   6   5   1       37.93       36.50      5.76 o 
   7   5   1        0.99        1.85      7.05 o 
  -9   6   1        5.07       -7.95     23.35 o 
  -8   6   1       36.51       30.57      6.21 o 
  -7   6   1      321.45      305.92      6.98 o 
  -6   6   1       96.39      105.37      4.12 o 
  -5   6   1       14.42        7.18      2.31 o 
  -4   6   1      598.72      596.82      5.44 o 
  -3   6   1      250.09      288.75      3.72 o 
  -2   6   1      134.91      123.62      2.38 o 
  -1   6   1      722.03      711.26      5.10 o 
   0   6   1      280.94      229.48      2.69 o 
   1   6   1      799.80      834.76      6.31 o 
   2   6   1      345.83      354.54      4.64 o 
   3   6   1      122.92      122.09      4.03 o 
   4   6   1      484.95      489.48     12.45 o 
   5   6   1      179.99      177.55      7.55 o 
   6   6   1      225.55      224.75      8.72 o 
   7   6   1      162.23      174.91     13.11 o 
  -9   7   1        0.28       -8.70      8.70 o 
  -8   7   1        7.19        3.12      6.64 o 
  -7   7   1       13.42        5.57      3.98 o 
  -6   7   1      162.01      185.81      4.86 o 
  -5   7   1      268.46      288.34      4.72 o 
  -4   7   1       72.96       74.90      2.61 o 
  -3   7   1      549.18      524.74      5.12 o 
  -2   7   1     1162.88     1170.44      7.86 o 
  -1   7   1      864.40      854.42      6.83 o 
   0   7   1       51.08       52.81      2.00 o 
   1   7   1      503.09      489.09      5.24 o 
   2   7   1        4.59        9.15      2.54 o 
   3   7   1       12.92       19.38      3.66 o 
   4   7   1       19.96       25.48      4.75 o 
   5   7   1        4.64       -0.19      4.86 o 
   6   7   1       14.00       11.57      6.94 o 
  -8   8   1        1.74       -6.10     10.68 o 
  -7   8   1       29.71       20.69      5.28 o 
  -6   8   1       20.22       25.32      3.31 o 
  -5   8   1     1015.96     1027.93      8.51 o 
  -4   8   1      258.94      272.11      4.50 o 
  -3   8   1        3.56        4.28      1.88 o 
  -2   8   1      388.37      401.75      4.83 o 
  -1   8   1      234.09      213.22      3.94 o 
   0   8   1      850.75      811.37      6.75 o 
   1   8   1     1394.97     1388.08     15.33 o 
   2   8   1       32.29       33.59      3.14 o 
   3   8   1      324.05      327.97      7.55 o 
   4   8   1      300.97      300.39      8.25 o 
   5   8   1      167.22      171.14      7.81 o 
   6   8   1       75.63       75.78      7.05 o 
  -8   9   1        7.15        2.25      7.58 o 
  -7   9   1        4.98        5.68      5.26 o 
  -6   9   1      103.72      120.32      7.98 o 
  -5   9   1      491.52      492.97      6.60 o 
  -4   9   1     1209.95     1203.42      9.40 o 
  -3   9   1        3.03        1.68      2.20 o 
  -2   9   1       29.24       33.64      2.56 o 
  -1   9   1      147.15      149.35      4.07 o 
   0   9   1        0.24        3.68      2.89 o 
   1   9   1       25.72       22.93      2.52 o 
   2   9   1       21.36       23.16      3.82 o 
   3   9   1      119.73      118.80      8.48 o 
   4   9   1      120.62      127.37     16.41 o 
   5   9   1       18.40       21.53      6.23 o 
  -8  10   1       12.06       -2.75      7.78 o 
  -7  10   1       29.59       28.18      6.02 o 
  -6  10   1       87.19       68.51      5.48 o 
  -5  10   1       50.26       42.24      4.03 o 
  -4  10   1      144.61      153.90      4.24 o 
  -3  10   1        8.60        8.58      2.84 o 
  -2  10   1      146.15      168.59      4.25 o 
  -1  10   1      405.16      404.81      6.12 o 
   0  10   1        8.48       14.53      3.09 o 
   1  10   1       32.53       33.92      3.95 o 
   2  10   1      147.46      154.08      7.09 o 
   3  10   1       65.21       72.54      5.91 o 
   4  10   1       44.71       42.39      8.15 o 
  -7  11   1        3.94        8.88      5.91 o 
  -6  11   1       49.55       59.10      5.86 o 
  -5  11   1        4.65        9.18      4.72 o 
  -4  11   1      294.40      303.15      7.51 o 
  -3  11   1       56.22       45.56      3.44 o 
  -2  11   1      104.42       95.84      4.31 o 
  -1  11   1      107.46       81.07      4.28 o 
   0  11   1       34.79       26.40      3.84 o 
   1  11   1      145.43      136.15      6.77 o 
   2  11   1       24.67       26.72      5.30 o 
   3  11   1       95.74      102.39      6.69 o 
   4  11   1       79.02       76.44      9.69 o 
  -7  12   1        9.27        8.21      7.20 o 
  -6  12   1       15.09       21.19      5.58 o 
  -5  12   1       52.41       64.26      6.39 o 
  -4  12   1       10.42        9.99      5.08 o 
  -3  12   1       26.79       23.15      5.13 o 
  -2  12   1      188.85      174.38      7.51 o 
  -1  12   1       28.72       41.05      4.18 o 
   0  12   1       54.59       59.76      5.29 o 
   1  12   1        9.71        9.03      7.27 o 
   2  12   1        9.65       -1.10      7.93 o 
   3  12   1        2.52        5.29      8.59 o 
  -6  13   1       17.65       10.79      8.59 o 
  -5  13   1       53.20       49.48      6.39 o 
  -4  13   1      154.07      151.32      8.39 o 
  -3  13   1       12.33        9.96      5.45 o 
  -2  13   1       36.64       23.75      5.74 o 
  -1  13   1       40.38       43.18      7.71 o 
   0  13   1      109.75      125.35     10.57 o 
   1  13   1      163.94      183.73     11.68 o 
   2  13   1       38.99       48.69      9.25 o 
  -5  14   1       20.44       20.71      8.59 o 
  -4  14   1        8.83        8.37      7.71 o 
  -3  14   1       24.93       21.81      7.71 o 
  -2  14   1       15.59       26.88      7.93 o 
  -1  14   1       13.27       22.03      7.93 o 
   0  14   1        2.52       -7.27      7.93 o 
   2 -15   2       22.75       35.25      9.25 o 
   3 -15   2        5.18        3.75      8.59 o 
  -1 -14   2        2.97        3.52      8.81 o 
   0 -14   2      103.08      117.20     10.35 o 
   1 -14   2       63.23       84.59      9.47 o 
   2 -14   2       42.30       37.45      8.59 o 
   3 -14   2        0.70        2.20      7.93 o 
   4 -14   2       18.36       16.08      8.37 o 
   5 -14   2        5.54       12.34      8.59 o 
  -2 -13   2        6.85        0.18      5.91 o 
  -1 -13   2      140.15      137.69      8.41 o 
   0 -13   2       32.36       40.26      5.60 o 
   1 -13   2        3.10       -3.21      5.06 o 
   2 -13   2        1.95       -0.39      8.15 o 
   3 -13   2        3.82        7.49      7.27 o 
   4 -13   2       21.53       26.22      7.93 o 
   5 -13   2       13.85       12.56      8.15 o 
   6 -13   2        2.96       -5.29      8.59 o 
  -3 -12   2       81.61      109.44     10.02 o 
  -2 -12   2       20.38       25.68      7.82 o 
  -1 -12   2       24.13       26.23      5.53 o 
   0 -12   2       19.89       24.02      4.96 o 
   1 -12   2      324.18      324.21     11.01 o 
   2 -12   2       76.90       75.23      5.45 o 
   3 -12   2       69.83       64.52      4.49 o 
   4 -12   2        6.99        3.99      4.03 o 
   5 -12   2       18.00       12.47      7.38 o 
   6 -12   2       52.63       49.87      7.38 o 
   7 -12   2        3.02       -8.56     15.75 o 
  -4 -11   2       43.03       34.91      6.31 o 
  -3 -11   2       36.17       38.54      6.08 o 
  -2 -11   2       33.13       34.77      5.36 o 
  -1 -11   2        0.05        0.00      4.51 o 
   0 -11   2       30.07       21.15      4.75 o 
   1 -11   2       52.56       58.43      4.10 o 
   2 -11   2        5.24        8.32      3.76 o 
   3 -11   2      298.26      268.12      5.62 o 
   4 -11   2       11.52       11.90      3.72 o 
   5 -11   2      122.90      126.02      5.78 o 
   6 -11   2        8.21       -4.90     13.88 o 
   7 -11   2      112.27      102.91     19.94 o 
  -5 -10   2        4.72        8.66      6.12 o 
  -4 -10   2       66.09       78.17      7.93 o 
  -3 -10   2      193.69      205.81      7.68 o 
  -2 -10   2       25.68       28.42      4.90 o 
  -1 -10   2      497.32      476.68      8.88 o 
   0 -10   2      545.33      515.95     14.07 o 
   1 -10   2      104.88      108.46      4.58 o 
   2 -10   2        1.74        0.52      3.10 o 
   3 -10   2      121.82      122.83      3.86 o 
   4 -10   2       46.88       47.70      5.69 o 
   5 -10   2      318.97      303.28      6.84 o 
   6 -10   2      182.81      174.69      6.59 o 
   7 -10   2       10.10       -2.30     10.68 o 
   8 -10   2        0.47      -12.68     14.43 o 
  -5  -9   2        2.69        7.59      5.98 o 
  -4  -9   2        0.04        5.73      5.30 o 
  -3  -9   2       19.02       14.09      4.90 o 
  -2  -9   2      238.64      210.11      6.99 o 
  -1  -9   2      542.65      550.23      7.89 o 
   0  -9   2      433.29      436.68      6.50 o 
   1  -9   2        5.75        6.84      3.60 o 
   2  -9   2       44.17       43.69      2.53 o 
   3  -9   2      600.40      609.26      7.09 o 
   4  -9   2        1.67       -2.93      2.93 o 
   5  -9   2      584.28      589.97      8.79 o 
   6  -9   2      485.75      516.45     11.91 o 
   7  -9   2        9.17        5.73      8.15 o 
   8  -9   2       27.06       39.21      9.69 o 
  -6  -8   2      111.22      103.86      9.69 o 
  -5  -8   2        3.28        8.10      5.27 o 
  -4  -8   2      142.14      143.30      6.92 o 
  -3  -8   2      477.28      468.50      7.89 o 
  -2  -8   2      715.64      694.41      8.85 o 
  -1  -8   2      207.72      218.49      4.74 o 
   0  -8   2       37.54       29.91      2.54 o 
   1  -8   2      840.38      799.10      7.23 o 
   2  -8   2       19.99       23.43      1.84 o 
   3  -8   2      179.63      182.99      4.62 o 
   4  -8   2      282.85      274.88      5.47 o 
   5  -8   2      111.45      117.24      4.77 o 
   6  -8   2      274.56      275.24     13.17 o 
   7  -8   2      156.59      152.84      8.25 o 
   8  -8   2        5.54       11.46      8.81 o 
  -6  -7   2        4.82        9.04      6.72 o 
  -5  -7   2        0.81       -0.88      7.49 o 
  -4  -7   2       40.13       29.23      4.73 o 
  -3  -7   2      108.96      109.79      5.34 o 
  -2  -7   2     1102.47     1109.41      8.89 o 
  -1  -7   2      545.52      562.43      5.90 o 
   0  -7   2      615.82      590.82      7.09 o 
   1  -7   2      783.71      768.97      5.59 o 
   2  -7   2     1313.95     1293.47      8.56 o 
   3  -7   2      833.57      858.56      9.62 o 
   4  -7   2      643.56      655.30      7.25 o 
   5  -7   2        2.18        4.91      3.05 o 
   6  -7   2       17.13       21.13      3.93 o 
   7  -7   2       89.98      100.74      6.28 o 
   8  -7   2        7.85        2.86      8.37 o 
   9  -7   2        1.43        0.66      9.25 o 
  -7  -6   2       15.45        5.85      8.70 o 
  -6  -6   2       35.68       39.85     10.35 o 
  -5  -6   2      577.63      569.44     10.41 o 
  -4  -6   2      120.55      109.08      5.96 o 
  -3  -6   2      432.91      433.53      5.51 o 
  -2  -6   2       42.28       40.80      2.40 o 
  -1  -6   2      274.19      297.70      3.79 o 
   0  -6   2       19.29       18.67      1.54 o 
   1  -6   2       42.55       44.79      1.48 o 
   2  -6   2        6.95        3.80      1.58 o 
   3  -6   2      178.76      171.53      3.18 o 
   4  -6   2      155.99      160.33      3.65 o 
   5  -6   2      223.16      235.30      5.36 o 
   6  -6   2      302.73      307.72      5.90 o 
   7  -6   2       73.85       62.61      5.96 o 
   8  -6   2       70.27       81.98      6.54 o 
   9  -6   2       11.80       14.76      9.47 o 
  -7  -5   2        5.54       17.96      5.96 o 
  -6  -5   2      130.32      139.27      7.23 o 
  -5  -5   2       25.65       31.78      4.73 o 
  -4  -5   2      249.88      247.91      4.77 o 
  -3  -5   2      350.39      317.54      4.26 o 
  -2  -5   2     1053.35     1107.88      7.90 o 
  -1  -5   2     3588.92     3588.28     18.16 o 
   0  -5   2     5102.01     4997.68     33.94 o 
   1  -5   2      132.49      167.89      2.39 o 
   2  -5   2      124.24       97.26      2.17 o 
   3  -5   2      867.76      907.89      6.42 o 
   4  -5   2      126.13      128.20      3.02 o 
   5  -5   2      157.14      169.10      4.67 o 
   6  -5   2       24.98       37.01      3.12 o 
   7  -5   2      200.41      173.71      6.91 o 
   8  -5   2        1.04       -3.72      5.60 o 
   9  -5   2       44.35       48.69      9.25 o 
  -7  -4   2       19.87       15.05     10.63 o 
  -6  -4   2        1.91        6.11      4.98 o 
  -5  -4   2        4.85       10.32      3.82 o 
  -4  -4   2       34.57       48.40      2.75 o 
  -3  -4   2       27.54       20.22      2.13 o 
  -2  -4   2      144.05      121.71      2.48 o 
  -1  -4   2        6.20       11.85      1.08 o 
   0  -4   2      311.14      294.41      2.70 o 
   1  -4   2     3102.60     3162.02     16.89 o 
   2  -4   2     1752.07     1719.48      8.98 o 
   3  -4   2     1174.73     1191.83      6.71 o 
   4  -4   2      129.33      128.36      2.98 o 
   5  -4   2      102.39       89.69      3.01 o 
   6  -4   2        2.74        5.59      3.00 o 
   7  -4   2       77.83       94.38     12.43 o 
   8  -4   2       64.77       68.98      6.45 o 
   9  -4   2        0.47       -1.32      9.03 o 
  -8  -3   2       30.24        8.82     18.85 o 
  -7  -3   2      117.89      107.45     10.45 o 
  -6  -3   2      254.46      247.51      7.16 o 
  -5  -3   2      718.97      710.03      8.43 o 
  -4  -3   2      316.94      309.56      4.57 o 
  -3  -3   2     1648.19     1632.27      9.79 o 
  -2  -3   2       18.33       33.03      1.37 o 
  -1  -3   2      457.75      461.55      3.23 o 
   0  -3   2     2271.87     2193.67     10.52 o 
   1  -3   2     1684.83     1601.50      8.95 o 
   2  -3   2       91.97      106.56      1.88 o 
   3  -3   2        0.78       -0.58      1.17 o 
   4  -3   2      594.70      597.47      4.77 o 
   5  -3   2      590.16      589.94      5.98 o 
   6  -3   2       41.15       40.61      3.31 o 
   7  -3   2        8.28        6.04      4.38 o 
   8  -3   2      283.38      267.39      8.88 o 
   9  -3   2      171.91      146.50     11.68 o 
  -8  -2   2        0.65       -5.80     16.08 o 
  -7  -2   2        9.34        7.12      7.39 o 
  -6  -2   2        0.53        4.91      3.61 o 
  -5  -2   2        1.43       -2.26      2.55 o 
  -4  -2   2      659.78      690.13      5.70 o 
  -3  -2   2     4023.21     4232.50     22.96 o 
  -2  -2   2     2197.30     2191.11     11.29 o 
  -1  -2   2     1598.30     1571.07      8.43 o 
   0  -2   2     2486.75     2403.85     25.50 o 
   1  -2   2       32.68       28.23      1.19 o 
   2  -2   2     9598.66     9443.59     50.33 o 
   3  -2   2     5174.10     5147.02     24.09 o 
   4  -2   2       40.86       28.44      1.71 o 
   5  -2   2      255.70      264.32      4.50 o 
   6  -2   2       21.35       21.45      3.46 o 
   7  -2   2      440.78      456.77      9.58 o 
   8  -2   2       97.97      110.70     16.33 o 
   9  -2   2        5.30       20.93      9.47 o 
  -8  -1   2       43.29       37.56     10.24 o 
  -7  -1   2      138.90      129.50     15.00 o 
  -6  -1   2       48.15       49.94      6.49 o 
  -5  -1   2      427.51      424.47      5.97 o 
  -4  -1   2      248.88      294.88      3.62 o 
  -3  -1   2      254.65      270.86      2.82 o 
  -2  -1   2      197.36      207.36      2.01 o 
  -1  -1   2      119.56      120.65      1.64 o 
   0  -1   2     2672.53     2654.83     13.80 o 
   1  -1   2       79.93      102.00      1.58 o 
   2  -1   2     5032.40     5148.16     26.51 o 
   3  -1   2       41.48       40.13      1.74 o 
   4  -1   2       19.73       21.98      1.65 o 
   5  -1   2     1459.50     1434.50     10.78 o 
   6  -1   2      389.90      389.69      7.04 o 
   7  -1   2        3.89        1.90      5.06 o 
   8  -1   2        1.90       -3.70      5.15 o 
  -8   0   2       13.82       -0.04      6.32 o 
  -7   0   2      319.69      334.51     10.77 o 
  -6   0   2      663.27      669.41      7.66 o 
  -5   0   2      502.89      532.69      5.57 o 
  -4   0   2     2038.99     2122.86     12.82 o 
  -3   0   2     4143.64     4241.53     22.16 o 
  -2   0   2       28.25       22.81      0.90 o 
  -1   0   2      537.57      497.67      2.41 o 
   0   0   2     1969.45     1853.38     15.02 o 
   1   0   2     4506.23     4401.75     22.59 o 
   2   0   2     1460.17     1462.14      8.24 o 
   3   0   2      181.49      144.20      2.32 o 
   4   0   2      442.85      428.79      4.48 o 
   5   0   2        0.86       -2.30      2.41 o 
   6   0   2      221.16      193.53      6.59 o 
   7   0   2      148.05      115.50     10.99 o 
   8   0   2       41.91       48.64      8.15 o 
  -9   1   2       28.95       12.59     17.40 o 
  -8   1   2       10.02        0.48     14.10 o 
  -7   1   2      136.31      126.97      5.20 o 
  -6   1   2     2561.89     2591.23     24.13 o 
  -5   1   2        8.22        6.02      2.16 o 
  -4   1   2      566.11      644.42      5.46 o 
  -3   1   2        2.90       -0.12      1.07 o 
  -2   1   2       50.96       72.82      1.99 o 
  -1   1   2     1237.44     1183.91      7.16 o 
   0   1   2     3496.59     3551.77     25.33 o 
   1   1   2     2133.16     2101.54     11.18 o 
   2   1   2      879.81      835.55      4.90 o 
   3   1   2     3679.38     3927.39     21.23 o 
   4   1   2      370.78      326.64      3.98 o 
   5   1   2      336.99      312.80      6.21 o 
   6   1   2      255.96      268.80      7.59 o 
   7   1   2      327.68      291.50     14.29 o 
   8   1   2       10.74        4.36     12.50 o 
  -9   2   2        7.98       -1.18     15.45 o 
  -8   2   2        4.73       -0.84      6.49 o 
  -7   2   2       53.88       42.52      4.17 o 
  -6   2   2       86.52       89.26      3.53 o 
  -5   2   2      910.82      930.64      8.01 o 
  -4   2   2       74.86       53.37      1.97 o 
  -3   2   2     1204.19     1151.90      7.09 o 
  -2   2   2     1000.90     1010.50      5.84 o 
  -1   2   2      182.60      193.42      3.74 o 
   0   2   2       65.84       61.94      1.22 o 
   1   2   2     1641.35     1577.12      8.18 o 
   2   2   2      611.47      598.55      3.96 o 
   3   2   2       12.21       16.54      1.58 o 
   4   2   2      264.20      300.19      4.50 o 
   5   2   2      106.08      130.05      4.52 o 
   6   2   2       50.67       45.13      4.96 o 
   7   2   2       91.37      108.83      6.68 o 
   8   2   2       31.58       13.97     13.58 o 
  -9   3   2       28.81       18.73     11.22 o 
  -8   3   2       21.22        3.48      6.17 o 
  -7   3   2       53.06       42.03      5.20 o 
  -6   3   2      282.88      322.27      4.96 o 
  -5   3   2       68.20       81.19      3.86 o 
  -4   3   2      913.30      951.44      7.08 o 
  -3   3   2     2773.17     2975.05     16.38 o 
  -2   3   2      405.07      399.32      2.82 o 
  -1   3   2     5047.21     4923.61     26.95 o 
   0   3   2     4914.30     4733.36     24.11 o 
   1   3   2      724.12      720.11      4.29 o 
   2   3   2     3063.35     3098.67     15.87 o 
   3   3   2      269.50      234.52      3.26 o 
   4   3   2      747.74      727.25      6.92 o 
   5   3   2      489.53      474.85      8.64 o 
   6   3   2      257.07      213.47      7.54 o 
   7   3   2       20.02       15.23      5.83 o 
   8   3   2        5.65        3.69      6.61 o 
  -9   4   2       12.30        3.11      7.47 o 
  -8   4   2       20.16       14.37      6.35 o 
  -7   4   2        1.59        1.19      3.56 o 
  -6   4   2      387.82      376.69      5.21 o 
  -5   4   2      108.54      109.52      3.43 o 
  -4   4   2      821.05      902.34      6.69 o 
  -3   4   2      304.47      305.05      2.85 o 
  -2   4   2       22.77       15.70      1.02 o 
  -1   4   2       15.81       15.89      0.98 o 
   0   4   2      426.66      482.45      3.37 o 
   1   4   2     1138.74     1267.38      7.50 o 
   2   4   2      347.33      364.41      3.75 o 
   3   4   2        9.62       12.33      2.20 o 
   4   4   2      674.89      701.57      8.38 o 
   5   4   2      404.01      446.39      8.86 o 
   6   4   2      192.61      204.10      7.94 o 
   7   4   2      115.96      121.75      7.40 o 
  -9   5   2        1.11       -7.88     13.33 o 
  -8   5   2        9.86       18.50      6.58 o 
  -7   5   2        7.71       15.22      3.71 o 
  -6   5   2       59.31       72.67      3.78 o 
  -5   5   2      224.08      238.58      3.97 o 
  -4   5   2      723.58      754.03      6.43 o 
  -3   5   2      527.41      496.21      3.86 o 
  -2   5   2     1125.40     1112.09      6.31 o 
  -1   5   2     7344.03     7591.32     64.16 o 
   0   5   2     3902.07     3929.79     22.54 o 
   1   5   2      112.19       96.80      2.64 o 
   2   5   2      386.49      360.91      3.98 o 
   3   5   2      302.31      287.71      4.64 o 
   4   5   2       98.57      103.06      4.92 o 
   5   5   2       92.45       71.33      5.53 o 
   6   5   2        5.68        8.31      5.17 o 
   7   5   2       16.12       15.74      6.12 o 
  -9   6   2        1.60      -12.95     15.20 o 
  -8   6   2       10.44        8.13      6.84 o 
  -7   6   2       12.73       -0.39      4.54 o 
  -6   6   2       74.51       73.46      3.37 o 
  -5   6   2       39.82       49.29      2.51 o 
  -4   6   2       21.21       23.34      1.94 o 
  -3   6   2      208.77      233.64      3.33 o 
  -2   6   2        7.45        5.18      1.39 o 
  -1   6   2     1395.52     1372.78      8.45 o 
   0   6   2      357.38      326.83      3.78 o 
   1   6   2       78.98       74.77      2.74 o 
   2   6   2     1088.06     1083.24      9.48 o 
   3   6   2      160.99      179.63      4.79 o 
   4   6   2       98.05       98.86      7.71 o 
   5   6   2      333.97      320.36      8.32 o 
   6   6   2      101.38      103.97      6.69 o 
   7   6   2       49.31       63.04      7.01 o 
  -9   7   2        0.17      -10.46     10.46 o 
  -8   7   2        8.36        5.07      5.23 o 
  -7   7   2      361.30      372.26      7.35 o 
  -6   7   2      171.70      183.52      4.71 o 
  -5   7   2       35.62       36.27      2.51 o 
  -4   7   2      468.70      458.55      4.95 o 
  -3   7   2      947.40      989.17      7.43 o 
  -2   7   2      296.69      298.99      3.81 o 
  -1   7   2      124.00       98.88      2.88 o 
   0   7   2      867.77      927.48      6.48 o 
   1   7   2       85.49       90.60      3.09 o 
   2   7   2     2206.28     2179.86     17.30 o 
   3   7   2        2.63       -3.10      3.29 o 
   4   7   2       19.21       24.53      4.67 o 
   5   7   2       81.59      101.12      6.54 o 
   6   7   2       22.00       18.22      6.00 o 
  -8   8   2        5.44        1.75      4.55 o 
  -7   8   2       78.99       83.67      8.87 o 
  -6   8   2       53.27       59.50      4.45 o 
  -5   8   2      349.69      329.50      5.46 o 
  -4   8   2        4.75        6.01      2.30 o 
  -3   8   2       58.64       60.49      2.14 o 
  -2   8   2      120.98      107.49      3.28 o 
  -1   8   2      441.14      441.20      4.80 o 
   0   8   2      439.80      450.85      4.49 o 
   1   8   2      961.46      918.91      9.62 o 
   2   8   2      816.93      806.03      8.65 o 
   3   8   2      375.72      371.62      8.08 o 
   4   8   2       50.32       52.32      5.37 o 
   5   8   2      116.46      109.90      6.92 o 
   6   8   2       48.27       41.82      6.62 o 
  -8   9   2        9.01        7.33      6.58 o 
  -7   9   2       15.73       13.83      7.18 o 
  -6   9   2       77.81       79.87      4.87 o 
  -5   9   2       13.03       14.75      2.92 o 
  -4   9   2      185.62      190.39      3.99 o 
  -3   9   2       19.10       21.79      2.55 o 
  -2   9   2        2.28       -2.32      2.32 o 
  -1   9   2        0.13        0.97      2.36 o 
   0   9   2        6.90       -0.58      2.49 o 
   1   9   2      604.33      559.34      8.11 o 
   2   9   2       11.34        6.66      3.69 o 
   3   9   2      201.29      189.74      6.70 o 
   4   9   2       70.39       78.43      6.00 o 
   5   9   2        9.67       11.50      6.07 o 
  -8  10   2        4.61        0.09      7.43 o 
  -7  10   2       43.12       45.55      5.88 o 
  -6  10   2       63.99       71.88      5.60 o 
  -5  10   2      118.97      132.04      5.86 o 
  -4  10   2       35.43       40.84      3.15 o 
  -3  10   2       45.95       49.27      3.17 o 
  -2  10   2      257.62      251.90      5.08 o 
  -1  10   2      975.19      855.53      8.83 o 
   0  10   2      478.37      466.12      6.69 o 
   1  10   2       90.07       96.99      5.00 o 
   2  10   2        6.92        3.75      4.59 o 
   3  10   2      147.36      150.45      7.63 o 
   4  10   2        5.73        2.98      8.26 o 
  -7  11   2       49.69       47.36      6.27 o 
  -6  11   2        3.10        6.96      5.01 o 
  -5  11   2       13.91       22.01      4.09 o 
  -4  11   2      105.13      100.15      5.11 o 
  -3  11   2        0.36       -0.81      3.79 o 
  -2  11   2      239.69      203.04      5.26 o 
  -1  11   2       88.91       88.33      4.00 o 
   0  11   2       57.27       49.83      4.07 o 
   1  11   2      152.98      147.03      6.30 o 
   2  11   2      217.44      208.40      7.79 o 
   3  11   2      113.16      126.23     11.24 o 
  -7  12   2       28.43       43.73      6.42 o 
  -6  12   2       38.97       43.61      6.30 o 
  -5  12   2        0.77        1.40      5.50 o 
  -4  12   2        2.53       -2.27      5.08 o 
  -3  12   2       50.13       54.10      5.29 o 
  -2  12   2       22.72       33.93      5.08 o 
  -1  12   2        2.43        6.63      5.08 o 
   0  12   2       55.03       59.26      7.82 o 
   1  12   2        0.57       -6.39      7.05 o 
   2  12   2      206.35      245.63     12.34 o 
   3  12   2        0.32        6.83      8.81 o 
  -6  13   2        0.02        3.83      7.27 o 
  -5  13   2        1.30        1.94      5.82 o 
  -4  13   2       75.70       86.00      6.45 o 
  -3  13   2       39.49       39.20      5.72 o 
  -2  13   2       65.01       54.13      5.86 o 
  -1  13   2       25.94       23.79      7.27 o 
   0  13   2        7.99        3.75      7.49 o 
   1  13   2       17.88       18.50      8.15 o 
  -5  14   2        0.06        6.39      8.15 o 
  -4  14   2       51.18       53.97      8.37 o 
  -3  14   2       30.20       34.37      7.71 o 
  -2  14   2        5.62        7.71      7.49 o 
  -1  14   2       43.28       40.09      8.37 o 
   0  14   2        0.95       -0.66      8.15 o 
   2 -15   3       26.29       34.37      9.69 o 
   3 -15   3        0.26        1.98      8.81 o 
  -1 -14   3       76.69       89.00     10.57 o 
   0 -14   3        0.49        5.29      8.59 o 
   1 -14   3        0.50        2.20      8.59 o 
   2 -14   3        8.53       -1.10      7.49 o 
   3 -14   3        4.19        4.41      8.15 o 
   4 -14   3       10.11        6.39      8.37 o 
   5 -14   3        0.07       -4.63      8.59 o 
  -2 -13   3        7.19        9.30      6.05 o 
  -1 -13   3       20.20        6.72      5.92 o 
   0 -13   3       12.77       13.55      5.61 o 
   1 -13   3       15.02        8.41      5.37 o 
   2 -13   3        5.99        1.30      4.90 o 
   3 -13   3        0.31       -3.94      5.18 o 
   4 -13   3       28.24       33.71      7.71 o 
   5 -13   3       20.24       15.86      8.59 o 
   6 -13   3        6.65        0.88      8.15 o 
  -3 -12   3        1.47        3.68      6.31 o 
  -2 -12   3      119.81      140.27     13.11 o 
  -1 -12   3        9.03        8.36      5.13 o 
   0 -12   3       14.15       16.50      5.29 o 
   1 -12   3      202.82      187.19      7.55 o 
   2 -12   3        2.15        3.32      4.49 o 
   3 -12   3       31.70       38.19      6.39 o 
   4 -12   3        1.89        4.89      3.94 o 
   5 -12   3        7.32       -1.91      5.91 o 
   6 -12   3       18.68       -0.27     12.12 o 
   7 -12   3       35.59       17.80     20.05 o 
  -4 -11   3        0.31       -3.40      9.47 o 
  -3 -11   3        9.70       11.22      5.76 o 
  -2 -11   3       53.56       48.63      5.60 o 
  -1 -11   3       37.14       49.73      5.45 o 
   0 -11   3       53.28       72.72      5.27 o 
   1 -11   3       34.12       25.79      4.49 o 
   2 -11   3       13.13       18.44      3.85 o 
   3 -11   3      424.52      452.83      7.61 o 
   4 -11   3      719.86      721.20     11.19 o 
   5 -11   3      110.95      101.03      8.17 o 
   6 -11   3       22.57        4.20      9.25 o 
   7 -11   3      158.27      144.18     26.11 o 
  -5 -10   3      179.36      214.12      8.86 o 
  -4 -10   3      151.71      158.01      7.82 o 
  -3 -10   3      126.52      134.11      7.63 o 
  -2 -10   3        4.67        5.33      4.67 o 
  -1 -10   3      141.99      134.47      6.52 o 
   0 -10   3      493.63      466.18      7.44 o 
   1 -10   3      356.09      343.05      6.66 o 
   2 -10   3      175.39      171.17      4.58 o 
   3 -10   3       15.85       19.04      3.39 o 
   4 -10   3       40.24       35.12      3.81 o 
   5 -10   3       36.40       38.96      4.13 o 
   6 -10   3       82.59       88.04      6.21 o 
   7 -10   3       60.86       43.84      9.25 o 
   8 -10   3        6.04        8.15      9.69 o 
  -5  -9   3       20.21       14.13      5.86 o 
  -4  -9   3        5.68        3.88      5.37 o 
  -3  -9   3      220.69      226.42      7.87 o 
  -2  -9   3       81.85      102.68      6.18 o 
  -1  -9   3      462.01      422.26      7.26 o 
   0  -9   3       56.05       52.82      3.12 o 
   1  -9   3     1437.66     1477.69     11.57 o 
   2  -9   3      207.06      194.45      3.76 o 
   3  -9   3      576.79      554.43      6.88 o 
   4  -9   3        1.49        0.97      3.20 o 
   5  -9   3       15.57       21.86      4.09 o 
   6  -9   3       23.74       20.46      5.27 o 
   7  -9   3       15.95        9.27      5.67 o 
   8  -9   3       14.94        7.49      9.47 o 
  -6  -8   3       30.29       44.54      6.85 o 
  -5  -8   3      390.89      385.84      9.95 o 
  -4  -8   3      257.26      257.07      7.99 o 
  -3  -8   3      226.31      215.90      6.14 o 
  -2  -8   3       33.63       32.18      3.51 o 
  -1  -8   3      278.84      260.18      4.82 o 
   0  -8   3       70.51       55.02      2.72 o 
   1  -8   3      138.60      139.46      4.13 o 
   2  -8   3        9.23       16.94      2.23 o 
   3  -8   3      326.09      330.27      5.08 o 
   4  -8   3        0.34       -2.79      3.06 o 
   5  -8   3        7.02        4.96      3.14 o 
   6  -8   3       12.51       18.81      4.49 o 
   7  -8   3       53.84       44.66      6.00 o 
   8  -8   3       24.53       27.54      9.25 o 
  -6  -7   3       14.24       15.15      7.60 o 
  -5  -7   3      182.66      179.96     10.49 o 
  -4  -7   3      207.05      207.50      8.00 o 
  -3  -7   3        7.95       10.62      3.78 o 
  -2  -7   3     1156.80     1154.67     22.27 o 
  -1  -7   3      962.36      942.25     10.44 o 
   0  -7   3      183.99      167.82      3.42 o 
   1  -7   3     1104.45     1151.03      7.31 o 
   2  -7   3     1087.09     1092.38      7.93 o 
   3  -7   3      167.81      170.24      4.01 o 
   4  -7   3      302.43      301.95      4.88 o 
   5  -7   3       10.38       15.17      3.29 o 
   6  -7   3       22.53       15.98      4.33 o 
   7  -7   3        3.19        2.75      6.28 o 
   8  -7   3        2.86       -4.63      8.37 o 
  -7  -6   3      218.01      202.98      9.03 o 
  -6  -6   3      164.96      163.04     11.94 o 
  -5  -6   3       60.12       49.61      5.41 o 
  -4  -6   3       36.14       29.89      4.34 o 
  -3  -6   3       11.94       13.91      2.56 o 
  -2  -6   3      165.25      173.06      3.54 o 
  -1  -6   3       31.96       30.73      2.12 o 
   0  -6   3       11.69       16.06      1.69 o 
   1  -6   3      202.00      202.71      2.97 o 
   2  -6   3      405.03      411.61      4.25 o 
   3  -6   3      284.96      275.57      3.60 o 
   4  -6   3       16.59       10.16      2.14 o 
   5  -6   3      118.11      123.29      5.14 o 
   6  -6   3      667.57      663.87      9.09 o 
   7  -6   3       66.46       74.49      6.00 o 
   8  -6   3        1.01        2.48      5.91 o 
   9  -6   3        0.19       -2.42      9.25 o 
  -7  -5   3       43.53       35.93     13.45 o 
  -6  -5   3      271.34      253.49      9.26 o 
  -5  -5   3      981.51      881.07     11.63 o 
  -4  -5   3      438.05      408.99      5.69 o 
  -3  -5   3      822.85      852.68      7.29 o 
  -2  -5   3      510.66      451.18      4.29 o 
  -1  -5   3      479.51      436.06      3.57 o 
   0  -5   3     3219.98     3277.40     18.93 o 
   1  -5   3       21.30       44.00      1.92 o 
   2  -5   3      554.97      527.81      3.94 o 
   3  -5   3       23.24       18.98      1.54 o 
   4  -5   3      259.04      277.70      4.52 o 
   5  -5   3        7.18       11.46      2.25 o 
   6  -5   3        4.84        4.06      3.33 o 
   7  -5   3       13.57        4.04      5.22 o 
   8  -5   3       78.08       71.36      6.69 o 
   9  -5   3        5.01       -9.25      9.25 o 
  -7  -4   3        3.58       -5.44      5.44 o 
  -6  -4   3       90.99       75.12     11.58 o 
  -5  -4   3       49.01       42.45      4.07 o 
  -4  -4   3      155.98      153.72      4.36 o 
  -3  -4   3      115.36      102.93      3.39 o 
  -2  -4   3     2152.84     2297.53     12.71 o 
  -1  -4   3       47.15       55.73      1.54 o 
   0  -4   3      112.19      114.02      1.92 o 
   1  -4   3     6479.28     6493.34     33.05 o 
   2  -4   3     1027.47      949.08      5.86 o 
   3  -4   3      169.97      127.47      2.30 o 
   4  -4   3      519.41      491.34      4.94 o 
   5  -4   3      155.56      157.65      4.24 o 
   6  -4   3      655.41      677.05      8.98 o 
   7  -4   3      227.63      247.33      7.30 o 
   8  -4   3       40.30       29.13      6.07 o 
   9  -4   3        5.89       -3.30      8.37 o 
  -8  -3   3       56.50       48.55     12.69 o 
  -7  -3   3      161.31      143.89     13.99 o 
  -6  -3   3       98.63       95.84      7.73 o 
  -5  -3   3      180.32      196.72      5.08 o 
  -4  -3   3      593.09      575.54      5.85 o 
  -3  -3   3     2215.89     2413.52     14.35 o 
  -2  -3   3     5664.89     6095.83     30.25 o 
  -1  -3   3      527.21      555.18      3.39 o 
   0  -3   3     7966.90     8056.46     41.27 o 
   1  -3   3     4606.94     4500.67     28.83 o 
   2  -3   3      743.66      739.77      4.54 o 
   3  -3   3      150.68      144.17      2.43 o 
   4  -3   3        8.73        5.56      1.67 o 
   5  -3   3       47.51       41.94      2.69 o 
   6  -3   3      526.64      526.75      8.06 o 
   7  -3   3      185.78      184.87     11.67 o 
   8  -3   3        1.33       -1.17      5.76 o 
   9  -3   3        6.83       -2.20      8.37 o 
  -8  -2   3        2.70       -6.42      6.42 o 
  -7  -2   3        5.61        1.45      5.44 o 
  -6  -2   3      222.49      232.60      6.24 o 
  -5  -2   3      193.02      188.44      4.98 o 
  -4  -2   3       56.97       82.72      3.32 o 
  -3  -2   3      714.15      683.68      5.06 o 
  -2  -2   3     1205.41     1143.29      6.17 o 
  -1  -2   3      473.48      450.09      2.75 o 
   0  -2   3    20984.63    19309.76    134.74 o 
   1  -2   3     2282.58     2440.44     12.17 o 
   2  -2   3     1103.89     1287.11      7.50 o 
   3  -2   3      862.23      829.97      5.05 o 
   4  -2   3     1188.31     1128.39     11.46 o 
   5  -2   3     1105.02     1107.97     10.13 o 
   6  -2   3        1.92       -2.59      3.57 o 
   7  -2   3        4.13        3.84      4.65 o 
   8  -2   3       10.58        9.47      5.76 o 
  -8  -1   3      189.92      160.94     17.53 o 
  -7  -1   3      111.13      100.85      9.00 o 
  -6  -1   3       23.10       20.32      3.73 o 
  -5  -1   3       90.68       89.38      3.55 o 
  -4  -1   3      577.99      589.84      5.35 o 
  -3  -1   3       13.28       16.08      1.40 o 
  -2  -1   3       79.33       77.15      1.52 o 
  -1  -1   3      831.59      827.90      5.42 o 
   0  -1   3    13284.65    12545.79     70.29 o 
   1  -1   3    24273.53    21950.41    172.72 o 
   2  -1   3      468.49      485.05      3.55 o 
   3  -1   3       72.83       99.35      2.24 o 
   4  -1   3     1560.84     1676.77     12.12 o 
   5  -1   3      871.08      879.30      7.78 o 
   6  -1   3      207.48      199.84      6.66 o 
   7  -1   3      154.43      161.71     11.89 o 
   8  -1   3       78.64       83.16      6.85 o 
  -8   0   3      117.72      116.87     19.60 o 
  -7   0   3       25.36       30.34      5.89 o 
  -6   0   3       94.50       84.42      3.62 o 
  -5   0   3      733.98      742.24      6.72 o 
  -4   0   3     1320.78     1367.38      9.55 o 
  -3   0   3      397.73      351.05      2.86 o 
  -2   0   3     2177.54     2188.91     10.05 o 
  -1   0   3    12633.32    11971.44    274.33 o 
   0   0   3       48.09       52.72      1.30 o 
   1   0   3    12715.57    12055.77     60.38 o 
   2   0   3     1281.73     1239.93      6.80 o 
   3   0   3      149.92      193.30      2.58 o 
   4   0   3      594.64      598.62      4.86 o 
   5   0   3       17.80       19.59      2.58 o 
   6   0   3       27.98       28.21      4.64 o 
   7   0   3       21.07       10.92      6.04 o 
   8   0   3       68.20       74.97      6.99 o 
  -9   1   3        6.33       -9.94     15.42 o 
  -8   1   3        9.64       -0.62      8.06 o 
  -7   1   3       31.96       33.90      3.99 o 
  -6   1   3      230.82      277.51      5.41 o 
  -5   1   3        2.05       -1.10      2.14 o 
  -4   1   3       57.28       61.32      2.16 o 
  -3   1   3      555.49      578.95      4.10 o 
  -2   1   3     3283.20     3286.87     17.94 o 
  -1   1   3    11584.16    11417.35    163.09 o 
   0   1   3      379.63      371.90      3.43 o 
   1   1   3      611.11      586.57      3.48 o 
   2   1   3      647.90      634.06      4.04 o 
   3   1   3     1889.15     1837.36     10.00 o 
   4   1   3      747.63      628.13      6.99 o 
   5   1   3      339.45      331.55      5.27 o 
   6   1   3       56.64       66.79      5.45 o 
   7   1   3       32.32       46.59      5.91 o 
   8   1   3       31.95       31.42      6.46 o 
  -9   2   3       24.17       10.87      7.86 o 
  -8   2   3       73.59       68.71      6.73 o 
  -7   2   3      197.52      215.83      8.83 o 
  -6   2   3      323.84      335.02      5.61 o 
  -5   2   3       79.17       71.70      2.54 o 
  -4   2   3      626.20      614.42      5.04 o 
  -3   2   3     5426.36     5891.20     33.98 o 
  -2   2   3     1964.10     2011.68     12.39 o 
  -1   2   3     1301.00     1236.63     10.20 o 
   0   2   3      343.36      366.27      2.76 o 
   1   2   3      186.43      167.80      2.18 o 
   2   2   3        0.58        6.33      1.15 o 
   3   2   3      197.39      216.40      3.09 o 
   4   2   3      131.74      162.96      4.06 o 
   5   2   3      327.22      333.05      6.55 o 
   6   2   3      214.85      204.96      9.58 o 
   7   2   3       11.09       21.14      5.84 o 
   8   2   3        1.15       -0.69      6.15 o 
  -9   3   3        0.95       -6.77      6.77 o 
  -8   3   3        2.78        2.97      4.88 o 
  -7   3   3        7.25        1.35      3.64 o 
  -6   3   3      126.41      147.51      4.05 o 
  -5   3   3     1348.60     1444.50     10.01 o 
  -4   3   3      119.21      155.59      3.09 o 
  -3   3   3       33.90       66.23      2.86 o 
  -2   3   3     2858.96     2840.32     16.24 o 
  -1   3   3     3897.59     3846.80     33.99 o 
   0   3   3     6282.15     6264.75     51.31 o 
   1   3   3      943.59      918.77      5.58 o 
   2   3   3      245.57      230.84      2.75 o 
   3   3   3     1545.73     1484.20      9.86 o 
   4   3   3      790.79      767.76      7.41 o 
   5   3   3       15.46        8.97      4.44 o 
   6   3   3       13.01       14.96      4.75 o 
   7   3   3        0.84       -3.00      5.45 o 
  -9   4   3       12.31       12.73      7.07 o 
  -8   4   3        5.65        0.28      5.02 o 
  -7   4   3       24.38       23.17      3.27 o 
  -6   4   3      120.43      107.18      3.49 o 
  -5   4   3      272.75      254.88      3.65 o 
  -4   4   3      152.50      156.16      2.85 o 
  -3   4   3     1112.73     1242.89      7.33 o 
  -2   4   3      258.57      257.80      2.01 o 
  -1   4   3      135.90      151.02      1.84 o 
   0   4   3     1412.01     1553.98      9.29 o 
   1   4   3       63.45       57.47      1.73 o 
   2   4   3     1609.75     1600.24     10.26 o 
   3   4   3     1447.19     1505.99     11.26 o 
   4   4   3      841.82      818.96     10.43 o 
   5   4   3       13.88       21.95      4.75 o 
   6   4   3      237.50      241.15      8.48 o 
   7   4   3      225.31      228.50      9.17 o 
  -9   5   3        0.97       -6.87      6.87 o 
  -8   5   3       36.08       45.87      6.68 o 
  -7   5   3       37.86       47.87      3.95 o 
  -6   5   3       95.51      104.39      3.97 o 
  -5   5   3      169.71      167.30      3.61 o 
  -4   5   3      625.75      639.35      5.30 o 
  -3   5   3     1952.85     2036.47     11.52 o 
  -2   5   3     1484.53     1497.54     10.60 o 
  -1   5   3       61.32      102.18      1.96 o 
   0   5   3      306.53      389.60      3.66 o 
   1   5   3     2506.08     2618.06     17.14 o 
   2   5   3     1232.75     1176.50      8.94 o 
   3   5   3      489.61      532.67      5.97 o 
   4   5   3       33.82       37.50      3.72 o 
   5   5   3        5.10       13.07      4.67 o 
   6   5   3       37.10       44.76      5.84 o 
   7   5   3        0.69        3.00      6.00 o 
  -9   6   3        0.09        5.52      6.79 o 
  -8   6   3       11.18        5.73      5.00 o 
  -7   6   3        0.65        0.43      3.72 o 
  -6   6   3        2.69        4.21      2.76 o 
  -5   6   3       99.58       82.39      2.86 o 
  -4   6   3       64.33       53.45      2.13 o 
  -3   6   3     1174.70     1178.55      8.16 o 
  -2   6   3     1094.80     1111.37      8.10 o 
  -1   6   3       40.57       62.69      1.95 o 
   0   6   3     1731.33     1806.78     12.23 o 
   1   6   3     1304.12     1298.70      9.67 o 
   2   6   3     1305.49     1292.24      9.94 o 
   3   6   3     3173.02     3181.60     36.47 o 
   4   6   3      697.19      676.80     10.59 o 
   5   6   3      199.31      180.54      7.39 o 
   6   6   3      101.54      101.00      6.85 o 
  -9   7   3       40.60       51.11     10.13 o 
  -8   7   3       34.03       29.98      5.46 o 
  -7   7   3       54.67       56.06      4.33 o 
  -6   7   3      102.44      108.53      4.76 o 
  -5   7   3      163.62      155.88      3.76 o 
  -4   7   3      384.57      390.59      4.59 o 
  -3   7   3      144.25      151.41      3.20 o 
  -2   7   3      251.94      250.30      4.60 o 
  -1   7   3      527.19      536.84      4.81 o 
   0   7   3       40.91       46.01      2.17 o 
   1   7   3        3.45        1.01      2.19 o 
   2   7   3       33.38       28.98      3.03 o 
   3   7   3      562.44      541.25     11.38 o 
   4   7   3       20.72       35.75      5.13 o 
   5   7   3      192.20      226.95      8.10 o 
   6   7   3       62.20       55.83      6.49 o 
  -8   8   3        2.29        9.00      5.42 o 
  -7   8   3        9.95        1.49      4.76 o 
  -6   8   3       10.64        3.04      3.54 o 
  -5   8   3       39.02       45.33      2.93 o 
  -4   8   3     1009.86     1046.28      7.34 o 
  -3   8   3      105.45       95.29      4.00 o 
  -2   8   3      358.06      341.29      4.31 o 
  -1   8   3      342.53      328.32      4.29 o 
   0   8   3      706.70      671.81      5.58 o 
   1   8   3     1223.15     1227.71     11.29 o 
   2   8   3       73.67       74.70      4.97 o 
   3   8   3       18.21       21.63      4.04 o 
   4   8   3      281.46      271.69     10.90 o 
   5   8   3        0.94       -3.81      5.68 o 
  -8   9   3       45.32       44.77      6.98 o 
  -7   9   3       47.41       48.62      6.48 o 
  -6   9   3        2.60       -1.61      3.90 o 
  -5   9   3       84.78       86.89      4.26 o 
  -4   9   3        2.18        5.31      2.55 o 
  -3   9   3        6.43        4.98      2.35 o 
  -2   9   3       48.72       49.14      2.52 o 
  -1   9   3        5.37        9.26      2.25 o 
   0   9   3      100.64       93.94      2.84 o 
   1   9   3      117.14      114.45      4.45 o 
   2   9   3        4.59        4.37      3.72 o 
   3   9   3      406.45      402.48      9.19 o 
   4   9   3      228.79      230.14      8.10 o 
   5   9   3       54.07       61.68      9.91 o 
  -8  10   3        1.10        4.61      6.25 o 
  -7  10   3        0.22       -0.16      5.38 o 
  -6  10   3       35.43       48.33      5.53 o 
  -5  10   3       85.12       90.91      5.50 o 
  -4  10   3       14.53        8.78      3.76 o 
  -3  10   3      501.78      501.39      6.44 o 
  -2  10   3      280.50      261.45      5.05 o 
  -1  10   3        6.51        2.27      2.84 o 
   0  10   3        5.14       11.36      3.09 o 
   1  10   3      312.84      329.98      6.71 o 
   2  10   3      102.76      121.54      6.77 o 
   3  10   3        5.97       10.69      5.22 o 
   4  10   3       21.26       15.64      8.81 o 
  -7  11   3       13.93       10.28      5.70 o 
  -6  11   3       52.05       63.11      5.68 o 
  -5  11   3       28.85       27.00      4.49 o 
  -4  11   3        3.11        3.29      3.96 o 
  -3  11   3        2.08       -1.02      3.91 o 
  -2  11   3      193.87      172.28      6.05 o 
  -1  11   3      123.78      113.84      5.98 o 
   0  11   3       78.15       70.33      5.45 o 
   1  11   3      136.54      136.70      7.72 o 
   2  11   3       21.11       13.44      7.49 o 
   3  11   3      164.01      182.85     11.90 o 
  -7  12   3        4.51        8.97      6.66 o 
  -6  12   3        6.26        0.52     12.12 o 
  -5  12   3       57.26       64.73      6.03 o 
  -4  12   3      115.10      106.06     10.46 o 
  -3  12   3        0.98       -0.76      4.86 o 
  -2  12   3       23.25       25.92      4.98 o 
  -1  12   3       24.46       28.80      5.45 o 
   0  12   3        4.35        5.80      5.23 o 
   1  12   3        2.46        4.41      7.27 o 
   2  12   3       16.29       17.40      8.37 o 
  -6  13   3        1.13       -1.64      6.34 o 
  -5  13   3      140.56      159.03      8.68 o 
  -4  13   3        4.72        4.10      5.73 o 
  -3  13   3       11.63       10.04      5.45 o 
  -2  13   3       25.02       31.18      5.65 o 
  -1  13   3        9.94        7.77      5.77 o 
   0  13   3      148.52      163.02     11.01 o 
   1  13   3       19.61       23.57      8.15 o 
  -5  14   3       31.40       32.43      6.48 o 
  -4  14   3        0.64       -0.28      5.77 o 
  -3  14   3        3.23       -1.45      5.72 o 
  -2  14   3       16.36       18.73      7.71 o 
  -1  14   3       13.91       15.20      7.71 o 
   0  14   3       14.89       11.68      8.37 o 
   2 -15   4        1.04       -3.08      9.25 o 
   3 -15   4       15.82       16.74      9.47 o 
  -1 -14   4       37.76       40.66      6.92 o 
   0 -14   4        0.52       -1.10      6.06 o 
   1 -14   4        0.43        7.51      6.00 o 
   2 -14   4       19.59       21.44      6.72 o 
   3 -14   4        0.16        7.93      7.93 o 
   4 -14   4       82.93       72.26      9.91 o 
   5 -14   4       22.86       34.37      9.69 o 
  -2 -13   4        0.44       -2.40      6.31 o 
  -1 -13   4       42.97       44.00      6.46 o 
   0 -13   4        1.46       -1.70      5.37 o 
   1 -13   4       11.31       17.16      5.39 o 
   2 -13   4        6.35        4.52      5.14 o 
   3 -13   4        0.04       -4.90      5.20 o 
   4 -13   4        0.15       -0.93      4.36 o 
   5 -13   4       16.36       17.84      8.81 o 
   6 -13   4        6.97        9.47      9.47 o 
  -3 -12   4        6.25        7.07      6.30 o 
  -2 -12   4       91.55      103.40      9.91 o 
  -1 -12   4        6.08       11.72      5.53 o 
   0 -12   4       66.50       62.64      6.39 o 
   1 -12   4       40.00       38.68      5.17 o 
   2 -12   4       25.72       25.22      5.06 o 
   3 -12   4        0.47       -3.11      4.02 o 
   4 -12   4        0.97        1.90      4.18 o 
   5 -12   4       93.88       93.89      6.52 o 
   6 -12   4        0.51       -4.52     19.50 o 
   7 -12   4       73.30       47.99     30.84 o 
  -4 -11   4        2.64        6.43      6.38 o 
  -3 -11   4       25.31       28.22      8.15 o 
  -2 -11   4       10.13       14.33      5.27 o 
  -1 -11   4       63.37       72.20      5.45 o 
   0 -11   4       66.27       52.96      5.11 o 
   1 -11   4        3.58        4.78      4.28 o 
   2 -11   4      319.39      318.94      7.90 o 
   3 -11   4       28.42       23.42      3.46 o 
   4 -11   4       13.36        5.22      7.54 o 
   5 -11   4      242.55      253.24     17.42 o 
   6 -11   4       91.67      107.56     10.68 o 
   7 -11   4        5.12        4.19      9.25 o 
  -5 -10   4        2.75       10.03      6.52 o 
  -4 -10   4       29.59       23.42      5.89 o 
  -3 -10   4       10.67       14.97      5.22 o 
  -2 -10   4      102.60      100.17      9.03 o 
  -1 -10   4       93.46       90.66      5.61 o 
   0 -10   4        1.11        8.53      5.51 o 
   1 -10   4      354.12      368.31      7.11 o 
   2 -10   4       19.15       18.98      2.55 o 
   3 -10   4     1076.24     1041.86     11.15 o 
   4 -10   4       55.71       64.45      4.51 o 
   5 -10   4       15.00       13.45      4.96 o 
   6 -10   4       31.74       24.78      5.45 o 
   7 -10   4       87.74       87.02     10.13 o 
   8 -10   4        0.68        5.73      9.69 o 
  -5  -9   4       25.94       34.19      9.36 o 
  -4  -9   4      163.46      178.47      8.25 o 
  -3  -9   4        0.78       -1.33      4.90 o 
  -2  -9   4       83.84       85.47      5.53 o 
  -1  -9   4     1786.60     1777.55     20.64 o 
   0  -9   4     1251.36     1235.23     10.27 o 
   1  -9   4       18.97       15.33      2.94 o 
   2  -9   4        3.43        3.67      2.34 o 
   3  -9   4      735.30      765.56      8.59 o 
   4  -9   4       13.12       14.86      3.93 o 
   5  -9   4       28.64       39.53      4.33 o 
   6  -9   4       29.11       26.89      5.43 o 
   7  -9   4       50.93       63.01      6.54 o 
   8  -9   4       31.47       32.38      9.69 o 
  -6  -8   4       96.27      103.18      7.52 o 
  -5  -8   4       29.92       36.83      6.05 o 
  -4  -8   4        3.57        1.78      9.80 o 
  -3  -8   4      721.41      693.80     11.14 o 
  -2  -8   4      218.54      215.60     10.02 o 
  -1  -8   4      369.97      355.41      5.38 o 
   0  -8   4        1.40        0.39      2.29 o 
   1  -8   4        2.62        5.04      2.22 o 
   2  -8   4      294.15      286.88      4.77 o 
   3  -8   4        2.98        5.40      2.55 o 
   4  -8   4        0.85       -2.52      2.95 o 
   5  -8   4       79.37       81.66      5.47 o 
   6  -8   4      186.36      174.14      7.63 o 
   7  -8   4        0.32       -2.64      5.68 o 
   8  -8   4       19.55       19.17      9.47 o 
  -6  -7   4       97.59      107.65      7.15 o 
  -5  -7   4        6.51        1.78      5.02 o 
  -4  -7   4      205.54      201.86      6.33 o 
  -3  -7   4     1112.18     1110.71     11.40 o 
  -2  -7   4      636.33      664.08      6.87 o 
  -1  -7   4        6.39        3.84      2.04 o 
   0  -7   4       32.03       28.09      2.31 o 
   1  -7   4      474.05      459.80      4.34 o 
   2  -7   4      175.44      138.99      3.50 o 
   3  -7   4        8.56        4.55      2.19 o 
   4  -7   4        4.53        1.71      2.33 o 
   5  -7   4       11.39       12.71      3.30 o 
   6  -7   4       23.22       29.95      5.13 o 
   7  -7   4        0.13       -1.06      5.37 o 
   8  -7   4       39.44       44.50      6.70 o 
  -7  -6   4       10.53        7.95     13.65 o 
  -6  -6   4       11.03        7.34      6.01 o 
  -5  -6   4       88.91       82.66      6.40 o 
  -4  -6   4      194.80      185.67      5.42 o 
  -3  -6   4       20.42       16.61      2.49 o 
  -2  -6   4       21.24       22.66      2.43 o 
  -1  -6   4     1073.60     1129.78     10.03 o 
   0  -6   4      164.03      188.81      3.43 o 
   1  -6   4      156.98      164.69      3.99 o 
   2  -6   4      665.12      652.47      5.07 o 
   3  -6   4      141.10      144.74      3.34 o 
   4  -6   4      466.16      432.16      4.97 o 
   5  -6   4      565.68      552.71      7.32 o 
   6  -6   4       61.88       54.16      3.93 o 
   7  -6   4       26.59       35.01      5.76 o 
   8  -6   4       33.42       36.56      6.54 o 
  -7  -5   4       95.56       80.19     13.20 o 
  -6  -5   4        3.58       -0.08      4.79 o 
  -5  -5   4      176.30      185.60      6.40 o 
  -4  -5   4      437.93      463.33      6.17 o 
  -3  -5   4     1034.25     1084.12      8.58 o 
  -2  -5   4      131.48      121.79      3.04 o 
  -1  -5   4      461.53      442.35      4.00 o 
   0  -5   4      983.86      948.92      5.79 o 
   1  -5   4       85.96      106.26      2.32 o 
   2  -5   4     1422.60     1484.92      8.89 o 
   3  -5   4       56.58       71.44      2.03 o 
   4  -5   4      141.90      160.33      3.89 o 
   5  -5   4       67.03       57.62      2.79 o 
   6  -5   4        8.86        7.01      3.15 o 
   7  -5   4        0.36       -5.02      5.29 o 
   8  -5   4        4.96        2.45      5.71 o 
   9  -5   4       48.71       51.55      9.69 o 
  -7  -4   4        8.54       -0.81      6.61 o 
  -6  -4   4        9.16        5.92      5.40 o 
  -5  -4   4       52.36       47.65      3.94 o 
  -4  -4   4       19.22       18.57      2.52 o 
  -3  -4   4       62.16       54.29      2.08 o 
  -2  -4   4      995.53     1066.59      7.09 o 
  -1  -4   4      873.69      811.46      5.05 o 
   0  -4   4      121.70       89.30      1.98 o 
   1  -4   4     2207.82     2155.18     14.41 o 
   2  -4   4     3599.51     3590.85     18.32 o 
   3  -4   4      186.51      151.78      3.01 o 
   4  -4   4      314.45      335.23      3.92 o 
   5  -4   4      708.33      717.31      6.83 o 
   6  -4   4      164.15      161.30      5.54 o 
   7  -4   4        1.06        1.84      5.06 o 
   8  -4   4       70.81       70.83      6.52 o 
   9  -4   4      121.70      124.03     11.46 o 
  -8  -3   4       38.50       24.32     11.03 o 
  -7  -3   4       21.98       24.68      8.36 o 
  -6  -3   4      203.69      209.53      7.80 o 
  -5  -3   4      154.74      150.90      4.54 o 
  -4  -3   4      517.04      532.82      6.16 o 
  -3  -3   4      686.52      687.58      5.32 o 
  -2  -3   4      365.75      436.83      3.45 o 
  -1  -3   4      553.77      640.62      4.73 o 
   0  -3   4      493.39      512.60      3.42 o 
   1  -3   4      465.79      462.75      3.28 o 
   2  -3   4     3178.70     3406.14     18.46 o 
   3  -3   4      402.09      400.26      3.24 o 
   4  -3   4      433.16      445.55      5.47 o 
   5  -3   4       78.61       82.06      3.55 o 
   6  -3   4       27.66       23.77      3.89 o 
   7  -3   4        4.03        5.73      5.27 o 
   8  -3   4       25.38       30.48      6.15 o 
  -8  -2   4        6.78       -5.12     11.10 o 
  -7  -2   4       35.25       38.64      4.90 o 
  -6  -2   4       28.34       29.89      3.72 o 
  -5  -2   4      202.48      209.21      4.76 o 
  -4  -2   4     1747.67     1775.28     11.85 o 
  -3  -2   4      663.25      700.99      5.17 o 
  -2  -2   4      713.77      741.82      4.66 o 
  -1  -2   4     3229.54     3159.94     15.54 o 
   0  -2   4    17933.93    17140.89     97.65 o 
   1  -2   4     2650.76     2544.91     12.68 o 
   2  -2   4     2963.84     2988.28     14.41 o 
   3  -2   4     1604.73     1607.48      9.21 o 
   4  -2   4      204.76      185.21      3.27 o 
   5  -2   4        1.43        0.61      2.21 o 
   6  -2   4       59.34       55.22      4.41 o 
   7  -2   4       15.12        3.32      4.59 o 
   8  -2   4       12.23        6.82      5.82 o 
  -8  -1   4        4.59       -5.66      6.92 o 
  -7  -1   4        1.43       -1.13      4.30 o 
  -6  -1   4      929.41      926.36      9.38 o 
  -5  -1   4       16.20       16.12      2.38 o 
  -4  -1   4        5.83        6.20      1.86 o 
  -3  -1   4       26.47       29.73      1.60 o 
  -2  -1   4       23.83       26.15      1.00 o 
  -1  -1   4      490.46      517.90      2.95 o 
   0  -1   4      919.84      917.50      4.81 o 
   1  -1   4      237.95      278.45      5.09 o 
   2  -1   4      412.49      371.99      2.94 o 
   3  -1   4      764.37      802.37      5.17 o 
   4  -1   4      482.76      458.44      5.33 o 
   5  -1   4       65.64       57.09      2.94 o 
   6  -1   4       29.98       28.12      5.33 o 
   7  -1   4      168.62      150.22     17.04 o 
   8  -1   4      138.66      171.51      9.22 o 
  -8   0   4       19.58       19.01     12.43 o 
  -7   0   4        2.01       -2.05      3.70 o 
  -6   0   4       58.23       64.42      3.31 o 
  -5   0   4      896.17      903.23      7.36 o 
  -4   0   4      676.12      682.94      5.77 o 
  -3   0   4      579.82      584.02      4.12 o 
  -2   0   4      746.44      747.18      4.60 o 
  -1   0   4    15543.44    15403.87    258.57 o 
   0   0   4       10.84        8.19      1.14 o 
   1   0   4     1188.37     1296.24      6.70 o 
   2   0   4      130.25       95.18      1.91 o 
   3   0   4        1.24       -1.42      1.42 o 
   4   0   4      363.19      391.91      4.14 o 
   5   0   4      114.77      115.94      3.95 o 
   6   0   4      175.00      171.18      9.03 o 
   7   0   4       15.82       10.34      8.56 o 
   8   0   4        8.83       12.56      6.36 o 
  -9   1   4       16.42       22.91      9.03 o 
  -8   1   4        3.93       -5.92      5.92 o 
  -7   1   4       10.30       12.34      3.77 o 
  -6   1   4      623.04      659.46      6.62 o 
  -5   1   4       94.01       80.15      2.88 o 
  -4   1   4       70.48       65.67      2.62 o 
  -3   1   4      326.17      320.11      2.84 o 
  -2   1   4      307.57      263.05      2.36 o 
  -1   1   4     6796.83     6854.91     99.40 o 
   0   1   4      796.04      756.49      6.63 o 
   1   1   4     2306.08     2328.84     11.74 o 
   2   1   4     4050.58     4174.88     21.11 o 
   3   1   4     1476.03     1413.92      8.62 o 
   4   1   4      982.93      978.38      8.36 o 
   5   1   4      386.60      378.25      7.49 o 
   6   1   4      211.78      197.80      7.18 o 
   7   1   4       78.79       87.96      6.36 o 
   8   1   4        0.69       -4.07      6.61 o 
  -9   2   4        0.59       -6.74      6.74 o 
  -8   2   4       36.00       28.09      6.83 o 
  -7   2   4      273.24      293.69      6.37 o 
  -6   2   4      849.96      854.33      7.36 o 
  -5   2   4       50.90       51.55      2.31 o 
  -4   2   4        6.68        3.71      1.57 o 
  -3   2   4     3248.33     3446.12     18.66 o 
  -2   2   4      164.56      160.47      2.38 o 
  -1   2   4      205.30      186.59     12.56 o 
   0   2   4       40.68       31.47      1.17 o 
   1   2   4      179.84      179.49      2.01 o 
   2   2   4     2303.28     2564.78     14.13 o 
   3   2   4       34.65       43.26      1.98 o 
   4   2   4      133.86      138.20      4.03 o 
   5   2   4      186.30      180.85      5.85 o 
   6   2   4       92.88       91.58      5.91 o 
   7   2   4      397.06      372.00     10.04 o 
   8   2   4      164.21      166.08     10.24 o 
  -9   3   4        0.08       -6.93      6.93 o 
  -8   3   4       30.59       38.98      5.95 o 
  -7   3   4      282.94      319.95      8.81 o 
  -6   3   4        4.46        1.51      2.36 o 
  -5   3   4      221.23      223.67      3.85 o 
  -4   3   4     1140.82     1166.24      7.91 o 
  -3   3   4      588.76      538.55      3.92 o 
  -2   3   4     1010.07     1007.10     14.66 o 
  -1   3   4     2329.95     2270.99     23.72 o 
   0   3   4     1780.15     1820.85     10.52 o 
   1   3   4     2837.29     2837.07     16.47 o 
   2   3   4     1611.61     1523.30      9.73 o 
   3   3   4      187.20      159.41      3.33 o 
   4   3   4       11.06        8.84      2.71 o 
   5   3   4      242.60      208.61      6.54 o 
   6   3   4       31.89       18.84      5.29 o 
   7   3   4        2.51        3.62      5.68 o 
  -9   4   4       63.78       61.00      7.67 o 
  -8   4   4       12.38       11.14      6.78 o 
  -7   4   4       17.90       14.91      3.74 o 
  -6   4   4        7.89        5.46      2.67 o 
  -5   4   4      118.75      101.38      3.01 o 
  -4   4   4      204.38      219.99      3.11 o 
  -3   4   4      586.73      653.99      4.62 o 
  -2   4   4        2.37        1.10      0.72 o 
  -1   4   4      695.91      701.68      4.71 o 
   0   4   4       46.45       68.83      1.78 o 
   1   4   4     2895.69     3103.70     18.07 o 
   2   4   4     2055.91     2085.86     14.12 o 
   3   4   4      261.03      256.41      4.82 o 
   4   4   4      524.97      524.43      6.97 o 
   5   4   4      702.31      686.35     12.23 o 
   6   4   4      235.69      230.09      8.10 o 
   7   4   4        6.02        1.99      6.14 o 
  -9   5   4       65.17       60.78      7.94 o 
  -8   5   4       43.90       50.99      5.69 o 
  -7   5   4      156.36      166.32      6.01 o 
  -6   5   4      175.48      185.63      4.31 o 
  -5   5   4       14.02       13.95      2.09 o 
  -4   5   4      230.08      206.07      3.06 o 
  -3   5   4     2399.21     2356.63     13.08 o 
  -2   5   4      912.98      872.88      5.86 o 
  -1   5   4      175.00      159.78      1.94 o 
   0   5   4      394.28      396.45      3.43 o 
   1   5   4      216.63      211.72      3.32 o 
   2   5   4      283.14      261.16      4.06 o 
   3   5   4      357.21      313.90      5.51 o 
   4   5   4        2.16        0.04      3.54 o 
   5   5   4       13.94       22.83      6.06 o 
   6   5   4       40.49       55.91     12.56 o 
   7   5   4       97.37      120.67      7.77 o 
  -9   6   4       17.53        8.68      7.99 o 
  -8   6   4       39.08       24.74      5.22 o 
  -7   6   4      109.49       77.61      4.33 o 
  -6   6   4        0.05        2.26      3.31 o 
  -5   6   4      268.67      303.08      4.21 o 
  -4   6   4      103.96      121.19      3.03 o 
  -3   6   4      120.44      132.62      2.80 o 
  -2   6   4      397.46      403.27      3.35 o 
  -1   6   4     1217.36     1160.50      7.23 o 
   0   6   4     1213.26     1227.88      8.80 o 
   1   6   4      931.11      865.29      7.04 o 
   2   6   4      298.26      305.10      4.58 o 
   3   6   4      288.57      299.11      5.50 o 
   4   6   4      152.07      136.13      6.69 o 
   5   6   4      145.60      135.23      7.02 o 
   6   6   4       27.75       26.76      6.00 o 
  -8   7   4        0.62       -1.72      5.17 o 
  -7   7   4        4.87        4.40      3.55 o 
  -6   7   4      228.18      229.24      5.94 o 
  -5   7   4       25.82       21.71      2.49 o 
  -4   7   4       13.91       13.78      1.99 o 
  -3   7   4       20.26       20.64      1.86 o 
  -2   7   4        8.52        9.79      1.74 o 
  -1   7   4        2.79        4.35      1.70 o 
   0   7   4       42.20       49.09      2.20 o 
   1   7   4       43.53       47.50      2.54 o 
   2   7   4        1.26        2.53      2.80 o 
   3   7   4      289.53      291.70      6.48 o 
   4   7   4      660.29      712.71     11.68 o 
   5   7   4      187.13      214.73     13.99 o 
   6   7   4       42.93       48.52      6.54 o 
  -8   8   4        2.25       -2.80      5.35 o 
  -7   8   4        8.48        9.95      4.00 o 
  -6   8   4        9.25        6.30      3.53 o 
  -5   8   4      171.78      184.52      5.48 o 
  -4   8   4     3105.76     3134.13     19.91 o 
  -3   8   4      147.30      150.75      3.46 o 
  -2   8   4      170.81      166.96      3.49 o 
  -1   8   4      704.46      694.58      6.22 o 
   0   8   4      287.23      293.34      3.96 o 
   1   8   4      128.61      129.41      3.92 o 
   2   8   4     1037.97     1006.85      9.89 o 
   3   8   4      264.90      252.01      6.43 o 
   4   8   4       11.10        9.58      4.98 o 
   5   8   4        6.52        7.19      5.83 o 
  -8   9   4       13.52        8.94      5.37 o 
  -7   9   4        2.00        3.13      5.16 o 
  -6   9   4        4.66        7.14      3.82 o 
  -5   9   4      411.79      393.92      6.94 o 
  -4   9   4      248.74      244.58      5.97 o 
  -3   9   4       63.56       63.06      3.06 o 
  -2   9   4      133.79      124.16      3.67 o 
  -1   9   4      156.63      143.80      3.84 o 
   0   9   4        4.87        5.49      3.52 o 
   1   9   4       30.38       24.96      3.12 o 
   2   9   4      206.15      203.38      6.14 o 
   3   9   4      171.11      185.32      7.47 o 
   4   9   4      238.73      271.62     13.00 o 
   5   9   4       77.43       68.51     10.13 o 
  -8  10   4       15.37       15.91      6.24 o 
  -7  10   4        9.05       20.54      5.50 o 
  -6  10   4       67.76       75.19      4.63 o 
  -5  10   4      135.67      132.66      6.08 o 
  -4  10   4       13.67       15.02      3.66 o 
  -3  10   4      435.23      452.18     11.51 o 
  -2  10   4        1.92        3.87      2.79 o 
  -1  10   4       12.50       19.43      2.98 o 
   0  10   4      280.66      276.60      5.72 o 
   1  10   4        0.64        0.56      3.61 o 
   2  10   4        1.19        1.35      5.13 o 
   3  10   4       16.42       22.91      7.93 o 
   4  10   4        2.16        0.66      8.59 o 
  -7  11   4       10.37       19.90     13.78 o 
  -6  11   4       79.95       74.94      6.19 o 
  -5  11   4        0.15       -1.37      4.12 o 
  -4  11   4      355.59      366.78      7.13 o 
  -3  11   4       87.91       81.76      4.46 o 
  -2  11   4      137.77      127.40      5.62 o 
  -1  11   4      170.14      172.90      6.20 o 
   0  11   4       75.46       68.48      5.39 o 
   1  11   4      122.24      114.21      6.77 o 
   2  11   4       83.16       78.65      8.59 o 
   3  11   4       51.61       67.41      9.47 o 
  -7  12   4        6.79        9.91      7.93 o 
  -6  12   4       35.38       44.17      6.23 o 
  -5  12   4       48.71       56.89      5.88 o 
  -4  12   4       56.75       61.73      4.80 o 
  -3  12   4       10.78        4.96      4.08 o 
  -2  12   4        4.21        3.69      4.87 o 
  -1  12   4       52.92       59.03      5.77 o 
   0  12   4        3.93       -2.92      5.40 o 
   1  12   4       35.62       29.96      7.93 o 
   2  12   4       59.35       68.29      9.25 o 
  -6  13   4        0.24        7.03      6.39 o 
  -5  13   4        0.18        7.69      5.86 o 
  -4  13   4       55.00       47.40      6.03 o 
  -3  13   4       92.78       87.94      6.19 o 
  -2  13   4       51.43       48.84      5.86 o 
  -1  13   4        9.17       15.84      5.88 o 
   0  13   4       69.00       84.59      9.25 o 
   1  13   4       38.82       64.33      9.03 o 
  -4  14   4       12.12       13.91     10.35 o 
  -3  14   4        6.04       11.61      6.09 o 
  -2  14   4       42.50       42.00      6.51 o 
  -1  14   4       27.88       17.18      7.93 o 
   0 -14   5       33.65       34.05      6.61 o 
   1 -14   5       43.96       57.79      6.76 o 
   2 -14   5        1.80        6.32      5.61 o 
   3 -14   5       68.24       77.59      6.85 o 
   4 -14   5        3.77       -1.54      8.81 o 
   5 -14   5        6.63        2.64      9.47 o 
  -2 -13   5        6.91        0.61      6.38 o 
  -1 -13   5       15.39       15.09      6.23 o 
   0 -13   5        2.90       -3.25      5.53 o 
   1 -13   5        0.17       -0.16      5.52 o 
   2 -13   5       10.34        4.47      5.58 o 
   3 -13   5        7.07       12.52      5.37 o 
   4 -13   5       17.50       15.69      4.78 o 
   5 -13   5        0.09        4.41      8.81 o 
   6 -13   5       54.71       53.75     10.35 o 
  -3 -12   5       70.15       69.36      7.23 o 
  -2 -12   5      104.33      113.75      7.23 o 
  -1 -12   5        1.33       -1.17      5.52 o 
   0 -12   5       27.34       25.76      5.60 o 
   1 -12   5        8.35       11.22      5.02 o 
   2 -12   5       61.57       70.34      5.91 o 
   3 -12   5       54.00       48.68      4.61 o 
   4 -12   5      296.15      289.44      9.49 o 
   5 -12   5       54.92       38.77      5.76 o 
   6 -12   5       29.44       21.15      8.81 o 
   7 -12   5      207.54      203.11     14.54 o 
  -4 -11   5        0.02        8.98      6.45 o 
  -3 -11   5       55.81       58.72      6.54 o 
  -2 -11   5        1.48        7.92      5.27 o 
  -1 -11   5        0.32       -2.54      4.82 o 
   0 -11   5      328.86      341.02      8.95 o 
   1 -11   5       65.40       67.18      5.60 o 
   2 -11   5       53.29       47.03      4.03 o 
   3 -11   5        1.03        5.16      3.88 o 
   4 -11   5        3.20        1.54      4.98 o 
   5 -11   5       40.87       42.09      6.00 o 
   6 -11   5       18.21       11.55      6.15 o 
   7 -11   5      119.54       90.10     10.79 o 
  -4 -10   5      116.37      121.85     10.46 o 
  -3 -10   5       44.40       51.26      5.84 o 
  -2 -10   5      373.79      338.98      8.75 o 
  -1 -10   5       29.38       30.41      5.06 o 
   0 -10   5        2.09        5.89      4.67 o 
   1 -10   5      270.24      242.31      7.00 o 
   2 -10   5       66.07       58.59      2.94 o 
   3 -10   5        9.09       17.85      3.95 o 
   4 -10   5      153.79      141.86     19.94 o 
   5 -10   5        7.54       10.68      5.45 o 
   6 -10   5        6.51        7.22      5.68 o 
   7 -10   5      230.97      220.60      9.81 o 
   8 -10   5        0.26        5.95      9.91 o 
  -5  -9   5       43.36       42.72      6.68 o 
  -4  -9   5       12.90       15.22      5.60 o 
  -3  -9   5        1.76        3.42      5.06 o 
  -2  -9   5      486.07      500.36      9.91 o 
  -1  -9   5        7.48        6.21      4.13 o 
   0  -9   5       22.08       18.18      3.66 o 
   1  -9   5      242.84      231.15      4.30 o 
   2  -9   5       59.36       63.90      3.35 o 
   3  -9   5        4.70        2.04      3.64 o 
   4  -9   5        1.59        3.20      3.76 o 
   5  -9   5        1.44        4.47      5.06 o 
   6  -9   5      135.52      134.88      8.31 o 
   7  -9   5      189.76      203.27      9.91 o 
   8  -9   5       45.54       35.47     10.13 o 
  -6  -8   5        2.35        1.27      6.45 o 
  -5  -8   5      190.91      191.12      8.25 o 
  -4  -8   5       27.57       21.00      5.29 o 
  -3  -8   5      316.47      327.32      8.18 o 
  -2  -8   5       17.51       23.10      3.76 o 
  -1  -8   5      254.49      261.00      5.29 o 
   0  -8   5      193.39      204.36      4.08 o 
   1  -8   5       27.10       19.15      2.15 o 
   2  -8   5       72.97       73.39      3.06 o 
   3  -8   5      671.09      681.02      7.22 o 
   4  -8   5      254.94      255.36      5.79 o 
   5  -8   5       63.53       66.93      5.62 o 
   6  -8   5       26.19       26.52      5.45 o 
   7  -8   5       66.78       50.87      6.39 o 
   8  -8   5       52.38       51.27      7.32 o 
  -6  -7   5       25.57       33.02      6.08 o 
  -5  -7   5       57.14       52.04      5.65 o 
  -4  -7   5       92.96       93.74      5.26 o 
  -3  -7   5      410.20      404.41      7.42 o 
  -2  -7   5      513.40      538.54      6.38 o 
  -1  -7   5      673.19      659.61      8.74 o 
   0  -7   5      453.27      426.96      5.21 o 
   1  -7   5       14.18       11.25      2.02 o 
   2  -7   5      490.84      509.14      5.67 o 
   3  -7   5      318.37      329.44      4.82 o 
   4  -7   5       82.16       73.78      4.19 o 
   5  -7   5       79.06       79.58      4.51 o 
   6  -7   5        0.39       -0.99      6.94 o 
   7  -7   5       17.36       15.97      5.76 o 
   8  -7   5        9.52       12.48      6.45 o 
  -7  -6   5       29.80       10.69     11.01 o 
  -6  -6   5        0.24       -5.25      5.44 o 
  -5  -6   5       15.88        9.81      4.26 o 
  -4  -6   5      152.01      145.56      5.12 o 
  -3  -6   5       25.72       23.58      2.57 o 
  -2  -6   5       45.83       47.50      2.58 o 
  -1  -6   5      197.01      217.98      4.12 o 
   0  -6   5     1478.18     1449.06      8.68 o 
   1  -6   5     1206.35     1181.10     18.21 o 
   2  -6   5       15.26       14.47      1.97 o 
   3  -6   5      496.26      494.72     10.11 o 
   4  -6   5      140.46      152.80      4.16 o 
   5  -6   5       64.42       61.73      4.15 o 
   6  -6   5      164.83      177.99      7.77 o 
   7  -6   5      129.53      140.36      7.63 o 
   8  -6   5        0.18       -2.49      5.91 o 
  -7  -5   5       42.73       37.51     11.80 o 
  -6  -5   5       15.31        8.78      6.45 o 
  -5  -5   5      277.28      288.71      7.28 o 
  -4  -5   5      195.02      192.29      4.85 o 
  -3  -5   5      211.22      208.06      3.93 o 
  -2  -5   5      141.61      123.59      3.15 o 
  -1  -5   5      913.58      944.68      6.33 o 
   0  -5   5     1591.27     1662.54      8.63 o 
   1  -5   5     1300.65     1259.44      7.84 o 
   2  -5   5     1250.65     1332.88      9.05 o 
   3  -5   5      575.98      629.67      5.49 o 
   4  -5   5      445.65      483.93      5.18 o 
   5  -5   5       26.57       32.84      2.69 o 
   6  -5   5        3.98       -2.92      4.55 o 
   7  -5   5       35.24       37.70      7.82 o 
   8  -5   5        1.00        2.46      6.50 o 
  -7  -4   5        7.82       -1.62      6.63 o 
  -6  -4   5        1.45       -2.00      4.26 o 
  -5  -4   5       94.82      101.68      6.58 o 
  -4  -4   5       59.24       57.75      3.08 o 
  -3  -4   5     1117.81     1150.34      7.88 o 
  -2  -4   5      429.47      370.55      3.90 o 
  -1  -4   5      225.28      205.14      2.58 o 
   0  -4   5     2091.27     2184.09     11.51 o 
   1  -4   5      997.40      973.20      5.86 o 
   2  -4   5     1563.81     1553.54     12.98 o 
   3  -4   5      631.44      614.03      5.88 o 
   4  -4   5      209.32      192.61      4.00 o 
   5  -4   5        1.68        3.09      2.79 o 
   6  -4   5      133.60      112.60      7.49 o 
   7  -4   5       61.88       68.18      5.96 o 
   8  -4   5        0.06        2.53      6.14 o 
  -8  -3   5      111.17      118.24     20.91 o 
  -7  -3   5       13.46        4.98      6.89 o 
  -6  -3   5       32.47       27.07      3.83 o 
  -5  -3   5      584.39      584.17      6.86 o 
  -4  -3   5      158.12      152.68      3.59 o 
  -3  -3   5      148.92      166.16      3.27 o 
  -2  -3   5      492.25      527.98      4.35 o 
  -1  -3   5      297.89      326.17      2.85 o 
   0  -3   5       65.56       59.42      1.78 o 
   1  -3   5      256.18      303.17      2.67 o 
   2  -3   5      236.87      257.91      2.75 o 
   3  -3   5       49.17       34.63      1.57 o 
   4  -3   5      462.03      467.32      5.27 o 
   5  -3   5      703.68      647.51      6.56 o 
   6  -3   5      158.53      164.26      6.27 o 
   7  -3   5        1.41        6.91      5.45 o 
   8  -3   5      173.32      179.38     13.11 o 
  -8  -2   5       39.56       21.39     10.34 o 
  -7  -2   5      102.37      102.24     13.61 o 
  -6  -2   5      475.44      488.11     12.78 o 
  -5  -2   5       12.22       12.23      2.81 o 
  -4  -2   5      123.87      120.34      4.08 o 
  -3  -2   5      556.83      576.53      5.32 o 
  -2  -2   5     2658.94     2742.52     13.82 o 
  -1  -2   5     2021.35     2000.39      9.80 o 
   0  -2   5     1346.35     1300.88      6.83 o 
   1  -2   5     1108.23     1127.05      6.34 o 
   2  -2   5      154.15      123.71      2.03 o 
   3  -2   5       97.13       75.17      2.32 o 
   4  -2   5      605.03      595.37      5.32 o 
   5  -2   5      391.16      391.29      6.72 o 
   6  -2   5        6.18        0.19      5.04 o 
   7  -2   5       14.32        8.92      5.30 o 
   8  -2   5       47.80       43.43      6.55 o 
  -8  -1   5        2.68       -6.29      6.29 o 
  -7  -1   5       35.05       27.89      4.84 o 
  -6  -1   5       64.01       58.61      5.34 o 
  -5  -1   5      885.89      931.33     10.26 o 
  -4  -1   5      131.07      140.86      3.11 o 
  -3  -1   5      207.39      182.61      2.77 o 
  -2  -1   5       93.59       93.70      1.70 o 
  -1  -1   5      116.30      152.93      1.90 o 
   0  -1   5      742.72      738.93      3.82 o 
   1  -1   5     2068.27     2034.88     10.08 o 
   2  -1   5     2800.49     2905.26     14.58 o 
   3  -1   5     3782.05     3901.73     21.37 o 
   4  -1   5      585.40      540.48      5.34 o 
   5  -1   5       18.18       15.49      2.86 o 
   6  -1   5      541.81      534.45     12.41 o 
   7  -1   5      296.82      282.41     23.16 o 
   8  -1   5        1.74       -6.00      6.00 o 
  -8   0   5      209.69      223.27     15.65 o 
  -7   0   5       66.80       60.45      6.61 o 
  -6   0   5      721.54      746.82      7.75 o 
  -5   0   5     2406.78     2450.62     15.74 o 
  -4   0   5      450.13      457.81      4.38 o 
  -3   0   5      741.04      706.39      4.70 o 
  -2   0   5     1620.31     1588.42      8.37 o 
  -1   0   5        7.02        5.76      0.63 o 
   0   0   5       71.98       53.79      1.57 o 
   1   0   5     5091.73     5013.28     26.51 o 
   2   0   5      487.78      488.03      3.76 o 
   3   0   5      357.96      400.31      4.05 o 
   4   0   5      309.12      320.12      4.39 o 
   5   0   5        2.18       -0.62      2.78 o 
   6   0   5       38.40       36.79      5.29 o 
   7   0   5        8.82        4.90      7.57 o 
   8   0   5       39.28       37.73      6.30 o 
  -8   1   5        0.01       -5.99      5.99 o 
  -7   1   5      175.83      145.57      7.76 o 
  -6   1   5       12.01       16.89      2.90 o 
  -5   1   5      104.99      101.65      4.64 o 
  -4   1   5      429.32      439.37      4.17 o 
  -3   1   5     2359.62     2410.98     13.28 o 
  -2   1   5       41.58       21.55      0.74 o 
  -1   1   5       54.73       46.38      3.61 o 
   0   1   5     1049.90     1008.37      8.47 o 
   1   1   5     2047.07     2055.85     10.97 o 
   2   1   5     5212.12     5366.93     28.83 o 
   3   1   5     1062.77      975.16      7.03 o 
   4   1   5      189.33      169.29      4.29 o 
   5   1   5      125.67      107.21      5.29 o 
   6   1   5      115.79       93.41      5.76 o 
   7   1   5        0.42       -2.78      5.39 o 
   8   1   5        1.64        3.19     10.24 o 
  -9   2   5       37.16       25.48     10.79 o 
  -8   2   5       16.43       17.86      5.08 o 
  -7   2   5      101.94      101.63      7.89 o 
  -6   2   5      181.09      184.54      4.53 o 
  -5   2   5      111.86      100.72      4.38 o 
  -4   2   5       95.27       76.59      2.62 o 
  -3   2   5      199.27      262.83      2.51 o 
  -2   2   5       39.35       27.29      2.41 o 
  -1   2   5       20.83       11.68      5.51 o 
   0   2   5     1009.13      981.82      6.39 o 
   1   2   5        2.95        3.52      1.13 o 
   2   2   5      219.85      246.74      3.05 o 
   3   2   5       91.75       89.46      3.50 o 
   4   2   5      894.56      937.16      8.37 o 
   5   2   5      506.21      523.49      7.78 o 
   6   2   5      316.20      290.12      8.56 o 
   7   2   5       15.37       10.01      5.36 o 
   8   2   5        5.54       10.13      9.91 o 
  -9   3   5        4.39       -3.13     10.68 o 
  -8   3   5        0.24       -0.32      5.02 o 
  -7   3   5       20.07       10.03      3.88 o 
  -6   3   5      108.87      122.17      4.32 o 
  -5   3   5      983.23     1051.79      7.78 o 
  -4   3   5     1069.71     1123.18      7.60 o 
  -3   3   5      693.11      689.47      5.91 o 
  -2   3   5      909.01      852.21      9.83 o 
  -1   3   5     1189.39     1183.14     19.97 o 
   0   3   5     1603.85     1443.90     17.64 o 
   1   3   5     1572.23     1526.77      9.34 o 
   2   3   5       34.24       20.34      2.67 o 
   3   3   5      300.53      279.35      4.32 o 
   4   3   5      321.81      277.90      5.34 o 
   5   3   5        5.45       -0.44      6.06 o 
   6   3   5       20.18       26.86      5.45 o 
   7   3   5       17.53       21.72      6.30 o 
  -9   4   5       22.69       19.88     12.45 o 
  -8   4   5       38.64       32.48      5.41 o 
  -7   4   5      111.68       88.60      4.30 o 
  -6   4   5        1.55       -0.07      2.61 o 
  -5   4   5        0.05        1.81      1.85 o 
  -4   4   5        0.13        1.13      1.47 o 
  -3   4   5      100.02      103.38      3.01 o 
  -2   4   5       91.28       79.47      4.45 o 
  -1   4   5     1797.84     1843.07     20.66 o 
   0   4   5     2689.63     2834.65     16.85 o 
   1   4   5      877.82      876.63      6.62 o 
   2   4   5      211.10      211.69      3.57 o 
   3   4   5     1480.97     1488.94     14.56 o 
   4   4   5      336.15      370.14      6.21 o 
   5   4   5      437.83      420.42      8.96 o 
   6   4   5      217.06      218.35      8.10 o 
   7   4   5      112.99      104.74      9.69 o 
  -9   5   5        5.19       -1.38      7.80 o 
  -8   5   5        0.46        1.00      5.01 o 
  -7   5   5       86.60       96.27      4.56 o 
  -6   5   5        2.09        2.19      2.82 o 
  -5   5   5      318.65      319.13      3.96 o 
  -4   5   5      314.97      307.91      3.43 o 
  -3   5   5      386.40      376.95      6.77 o 
  -2   5   5     1019.85     1063.84     11.19 o 
  -1   5   5       39.10       29.90      1.35 o 
   0   5   5      599.08      602.43      4.45 o 
   1   5   5      737.26      699.89      5.88 o 
   2   5   5      444.51      448.50      6.55 o 
   3   5   5       47.10       37.51      3.78 o 
   4   5   5       10.02        5.08      3.60 o 
   5   5   5       78.36       88.70      5.91 o 
   6   5   5       44.74       50.94      6.30 o 
  -8   6   5        3.27        1.11      5.02 o 
  -7   6   5       41.94       55.48      5.08 o 
  -6   6   5      429.10      437.67      6.82 o 
  -5   6   5       14.56       18.89      2.06 o 
  -4   6   5       75.80       78.12      2.66 o 
  -3   6   5     1059.00     1039.89      7.19 o 
  -2   6   5     1409.69     1433.16     14.50 o 
  -1   6   5      742.77      690.61      4.46 o 
   0   6   5     1209.54     1187.36      8.52 o 
   1   6   5     1242.20     1249.53     11.20 o 
   2   6   5       29.49       30.49      2.56 o 
   3   6   5       86.71       86.76      3.81 o 
   4   6   5      309.76      278.67      7.87 o 
   5   6   5      239.11      231.04      8.33 o 
   6   6   5       64.24       62.13      6.68 o 
  -8   7   5       43.06       46.38      5.59 o 
  -7   7   5        2.68        4.03      3.46 o 
  -6   7   5      165.32      152.43      5.55 o 
  -5   7   5      141.33      141.20      4.86 o 
  -4   7   5      410.71      387.93      4.28 o 
  -3   7   5      671.08      645.89      5.41 o 
  -2   7   5      150.81      151.15      2.84 o 
  -1   7   5       18.14       25.81      1.90 o 
   0   7   5       13.88       18.46      2.13 o 
   1   7   5      629.25      624.65      8.69 o 
   2   7   5       11.67       14.41      2.97 o 
   3   7   5      600.44      596.08     11.67 o 
   4   7   5       25.53       34.34      5.13 o 
   5   7   5       27.96       30.84      5.83 o 
   6   7   5      308.20      326.26     14.98 o 
  -8   8   5        9.38       11.60      5.29 o 
  -7   8   5       27.59       34.43      4.22 o 
  -6   8   5       29.96       39.52      3.73 o 
  -5   8   5       12.52       20.89      3.29 o 
  -4   8   5      106.62      100.73      3.54 o 
  -3   8   5        6.22        9.68      1.98 o 
  -2   8   5      711.88      700.92      5.99 o 
  -1   8   5      347.27      346.00      4.66 o 
   0   8   5      434.64      447.16      5.16 o 
   1   8   5       13.52       11.84      2.50 o 
   2   8   5        2.47        3.53      3.06 o 
   3   8   5      119.32      108.45      5.38 o 
   4   8   5      117.14      106.71      6.31 o 
   5   8   5        0.05       -2.42      8.59 o 
  -8   9   5        8.89        4.04      4.84 o 
  -7   9   5        0.10        2.06      4.30 o 
  -6   9   5       45.84       45.84      4.12 o 
  -5   9   5       13.71       11.33      3.60 o 
  -4   9   5       15.32       10.28      3.24 o 
  -3   9   5      107.36      110.10      4.72 o 
  -2   9   5       24.77       20.06      2.49 o 
  -1   9   5      535.52      454.30      5.83 o 
   0   9   5     1142.51     1008.22      9.45 o 
   1   9   5      197.90      186.95      5.14 o 
   2   9   5      251.15      265.79      6.47 o 
   3   9   5      192.69      203.99      9.91 o 
   4   9   5       71.11       68.29      9.25 o 
  -7  10   5        3.64       10.43      7.18 o 
  -6  10   5       15.51       16.47      4.36 o 
  -5  10   5       42.17       49.88      4.24 o 
  -4  10   5       21.73       12.92      3.73 o 
  -3  10   5       67.11       65.48      3.79 o 
  -2  10   5      604.10      567.55     10.87 o 
  -1  10   5      118.41      114.66      5.13 o 
   0  10   5        7.87        9.63      3.86 o 
   1  10   5        2.71        0.71      7.60 o 
   2  10   5        2.55       -0.72      6.83 o 
   3  10   5       20.99       21.59      7.93 o 
   4  10   5       19.30       16.30      9.03 o 
  -7  11   5       18.31       29.96      6.18 o 
  -6  11   5        5.27        7.42      4.50 o 
  -5  11   5        1.08        1.28      4.05 o 
  -4  11   5       11.22       13.35      4.09 o 
  -3  11   5       44.59       40.84      4.14 o 
  -2  11   5      282.30      267.58      6.71 o 
  -1  11   5        2.39        2.65      3.89 o 
   0  11   5      225.06      238.75      8.15 o 
   1  11   5       85.16      102.57      7.82 o 
   2  11   5      295.36      306.21     12.56 o 
   3  11   5      153.00      172.93     12.12 o 
  -6  12   5       10.60        6.73      5.83 o 
  -5  12   5        4.08       13.45      7.38 o 
  -4  12   5        8.57       -0.36      4.24 o 
  -3  12   5        6.60        7.05      4.13 o 
  -2  12   5        0.09        0.33      5.07 o 
  -1  12   5        7.36       -0.02      5.51 o 
   0  12   5       34.76       37.30      5.80 o 
   1  12   5        7.31        1.54      7.49 o 
   2  12   5        1.37        1.32      8.15 o 
  -5  13   5       13.87       24.25      6.09 o 
  -4  13   5       20.77       29.65      5.66 o 
  -3  13   5      104.71      108.00      7.00 o 
  -2  13   5       96.61      109.94      7.01 o 
  -1  13   5       25.68       29.31      5.86 o 
   0  13   5       20.25       32.38      8.37 o 
   1  13   5       47.06       55.29      9.03 o 
  -3  14   5        3.84        3.53      5.74 o 
  -2  14   5        6.81       11.10      6.50 o 
   0 -14   6        2.27        8.19      6.24 o 
   1 -14   6       47.36       45.35      6.43 o 
   2 -14   6        1.27        2.04      6.15 o 
   3 -14   6        0.10       -3.81      6.14 o 
   4 -14   6       29.53       29.74      9.69 o 
   5 -14   6       53.83       59.92     10.79 o 
  -2 -13   6       33.84       33.75      7.00 o 
  -1 -13   6        1.62        2.99      6.23 o 
   0 -13   6        3.13        0.65      5.71 o 
   1 -13   6       22.06       28.44      6.94 o 
   2 -13   6        8.82        3.91      5.39 o 
   3 -13   6        8.64        1.43      5.67 o 
   4 -13   6        0.10       -2.01      4.83 o 
   5 -13   6       22.55       17.00      6.30 o 
   6 -13   6        3.06        0.88      9.69 o 
  -3 -12   6        1.20       -1.09      5.91 o 
  -2 -12   6        9.09        7.58      5.89 o 
  -1 -12   6      107.89      105.89      6.70 o 
   0 -12   6      193.82      197.58      8.12 o 
   1 -12   6       46.74       53.53      6.50 o 
   2 -12   6        6.64        6.71      5.02 o 
   3 -12   6       48.22       47.40      6.95 o 
   4 -12   6       98.55       93.26      8.70 o 
   5 -12   6        6.08        3.79      6.00 o 
   6 -12   6       68.26       69.40      7.06 o 
  -4 -11   6       25.69       29.96      6.83 o 
  -3 -11   6        0.16        3.70      5.84 o 
  -2 -11   6        6.19        2.26      5.13 o 
  -1 -11   6       22.18       23.35      5.29 o 
   0 -11   6      133.47      140.45      7.18 o 
   1 -11   6      225.42      234.40      8.92 o 
   2 -11   6       31.00       30.48      4.19 o 
   3 -11   6       40.25       46.44      5.43 o 
   4 -11   6        0.39       -1.63      5.13 o 
   5 -11   6       48.18       57.81      6.23 o 
   6 -11   6       30.31       24.13      6.54 o 
   7 -11   6       38.91       43.40     10.13 o 
  -4 -10   6       54.70       58.38      6.76 o 
  -3 -10   6        7.35        8.70      5.39 o 
  -2 -10   6       14.53       11.74      5.29 o 
  -1 -10   6      251.62      235.26      9.36 o 
   0 -10   6      139.44      135.27      6.76 o 
   1 -10   6        6.60       10.02      5.84 o 
   2 -10   6       41.59       46.04      4.19 o 
   3 -10   6      175.61      170.21      8.81 o 
   4 -10   6        0.65       -4.67      4.67 o 
   5 -10   6       13.22        6.21      5.51 o 
   6 -10   6       42.93       33.23      5.98 o 
   7 -10   6        6.82        3.75      6.39 o 
  -5  -9   6        3.09       10.78      6.36 o 
  -4  -9   6       58.28       55.61      5.96 o 
  -3  -9   6       32.54       23.91      5.45 o 
  -2  -9   6      106.02      113.59      6.61 o 
  -1  -9   6      128.93      134.55      6.54 o 
   0  -9   6      168.32      168.18      6.31 o 
   1  -9   6      312.80      310.90      5.50 o 
   2  -9   6      192.43      207.51      6.25 o 
   3  -9   6        1.13        1.70      3.77 o 
   4  -9   6       78.07       80.04      6.39 o 
   5  -9   6       38.12       50.80      5.60 o 
   6  -9   6        0.43        5.07      5.76 o 
   7  -9   6        0.60        4.28      6.31 o 
   8  -9   6        1.83       -1.76      9.69 o 
  -6  -8   6       64.57       77.76     10.13 o 
  -5  -8   6        4.49        1.05      6.94 o 
  -4  -8   6        3.49       -2.29      5.13 o 
  -3  -8   6      148.58      145.91      6.87 o 
  -2  -8   6        0.06        1.78      3.56 o 
  -1  -8   6       92.19       97.13      4.39 o 
   0  -8   6       34.08       26.71      3.02 o 
   1  -8   6        0.77        0.69      2.42 o 
   2  -8   6     1220.00     1257.64     13.15 o 
   3  -8   6       30.89       35.67      3.13 o 
   4  -8   6        1.20        5.58      3.82 o 
   5  -8   6        5.97        3.76      5.06 o 
   6  -8   6       57.34       61.25      6.23 o 
   7  -8   6       17.12       22.14      6.23 o 
   8  -8   6        3.48       -0.14      7.16 o 
  -6  -7   6       82.16       81.20     10.68 o 
  -5  -7   6       91.35      103.78      6.52 o 
  -4  -7   6       33.90       21.14      4.67 o 
  -3  -7   6       82.73      103.94      4.99 o 
  -2  -7   6       49.55       45.05      3.27 o 
  -1  -7   6      791.78      797.30      7.47 o 
   0  -7   6     1475.96     1494.76     10.87 o 
   1  -7   6       87.99       93.93      4.35 o 
   2  -7   6      336.22      316.87      6.65 o 
   3  -7   6       43.64       41.97      2.69 o 
   4  -7   6        0.15       -0.71      2.69 o 
   5  -7   6       12.97       21.22      4.82 o 
   6  -7   6      115.18       91.59      6.38 o 
   7  -7   6       37.80       35.06      6.23 o 
   8  -7   6        1.37        0.34      6.30 o 
  -7  -6   6        3.40        1.10      8.81 o 
  -6  -6   6       23.47       22.04      8.20 o 
  -5  -6   6       40.04       35.33      4.69 o 
  -4  -6   6      350.42      345.13      6.70 o 
  -3  -6   6       91.58       85.75      5.90 o 
  -2  -6   6      302.10      315.91      4.83 o 
  -1  -6   6       35.03       43.63      2.53 o 
   0  -6   6       26.77       29.11      2.00 o 
   1  -6   6     2414.33     2440.22     15.38 o 
   2  -6   6       94.24       71.66      3.03 o 
   3  -6   6       61.75       58.96      2.48 o 
   4  -6   6      502.48      517.87      6.33 o 
   5  -6   6      176.19      184.52      5.91 o 
   6  -6   6        0.92        2.79      4.90 o 
   7  -6   6        0.44        4.45      5.68 o 
   8  -6   6        0.53        4.78      6.38 o 
  -7  -5   6       87.02       78.90     11.28 o 
  -6  -5   6       86.44       82.84      8.71 o 
  -5  -5   6      193.98      190.35      6.05 o 
  -4  -5   6      267.97      240.90      4.92 o 
  -3  -5   6      270.23      281.05      5.11 o 
  -2  -5   6      204.00      202.21      3.54 o 
  -1  -5   6      285.74      273.50      3.47 o 
   0  -5   6      775.84      889.23      6.54 o 
   1  -5   6      546.43      536.45      4.56 o 
   2  -5   6        3.88        5.45      1.68 o 
   3  -5   6        1.42        1.19      1.90 o 
   4  -5   6       86.29       77.93      2.71 o 
   5  -5   6      358.07      341.29      7.95 o 
   6  -5   6      127.37      126.67      7.30 o 
   7  -5   6      118.49      120.84      7.46 o 
   8  -5   6        1.67       -2.16      6.30 o 
  -7  -4   6       17.95       10.89      8.55 o 
  -6  -4   6       50.26       54.59      7.98 o 
  -5  -4   6       19.64       23.04      3.50 o 
  -4  -4   6       53.21       54.67      3.05 o 
  -3  -4   6      973.55      977.17      7.71 o 
  -2  -4   6     1592.39     1659.41     11.68 o 
  -1  -4   6     3116.28     3330.85     19.14 o 
   0  -4   6      425.88      409.99      3.61 o 
   1  -4   6      224.06      302.28      3.01 o 
   2  -4   6     2900.80     2956.88     16.59 o 
   3  -4   6     2605.54     2654.87     16.50 o 
   4  -4   6        7.91        7.88      2.12 o 
   5  -4   6      170.49      158.97     13.73 o 
   6  -4   6        2.60        1.06      4.70 o 
   7  -4   6       11.82       15.79      5.39 o 
   8  -4   6        1.39        0.44      6.72 o 
  -8  -3   6       35.63       24.86      7.70 o 
  -7  -3   6       56.58       43.03      6.43 o 
  -6  -3   6       47.42       47.51      6.60 o 
  -5  -3   6       55.27       55.48      3.33 o 
  -4  -3   6      392.94      409.84      6.62 o 
  -3  -3   6      351.14      387.55      4.31 o 
  -2  -3   6        0.09        2.10      1.56 o 
  -1  -3   6       33.48       37.69      1.45 o 
   0  -3   6      114.97      125.58      2.27 o 
   1  -3   6     1369.35     1355.43      8.60 o 
   2  -3   6      251.30      296.96      2.92 o 
   3  -3   6      227.02      246.33      3.12 o 
   4  -3   6      973.54      978.42      7.64 o 
   5  -3   6      703.94      698.38      7.47 o 
   6  -3   6       85.78       86.73      5.76 o 
   7  -3   6       61.10       71.78      6.12 o 
   8  -3   6        4.76       13.40      6.52 o 
  -8  -2   6       82.95       87.42     10.38 o 
  -7  -2   6      129.73      146.59     22.87 o 
  -6  -2   6        7.97       10.85      3.56 o 
  -5  -2   6      626.04      628.28      6.90 o 
  -4  -2   6     2032.73     2077.33     13.54 o 
  -3  -2   6      603.33      592.48      5.01 o 
  -2  -2   6      111.59       98.59      2.72 o 
  -1  -2   6     1295.73     1217.76      6.88 o 
   0  -2   6       85.19       69.60      1.89 o 
   1  -2   6      185.79      156.31      2.06 o 
   2  -2   6        2.69        3.94      1.26 o 
   3  -2   6      107.55      134.03      3.09 o 
   4  -2   6      251.26      263.82      4.54 o 
   5  -2   6       12.55        8.81      2.69 o 
   6  -2   6       13.95        7.52      6.85 o 
   7  -2   6       69.96       60.83      6.14 o 
   8  -2   6       63.20       55.89      6.87 o 
  -8  -1   6       11.01       -0.35      6.67 o 
  -7  -1   6        2.32        1.13      4.70 o 
  -6  -1   6      254.59      245.14      5.19 o 
  -5  -1   6      558.12      550.76      5.66 o 
  -4  -1   6      129.32      143.96      3.17 o 
  -3  -1   6      454.49      497.66      4.31 o 
  -2  -1   6        6.35       11.38      1.10 o 
  -1  -1   6     2954.84     2928.15     16.38 o 
   0  -1   6      105.18      113.06      1.86 o 
   1  -1   6     6200.20     6219.27     32.26 o 
   2  -1   6     2038.02     2001.07     11.08 o 
   3  -1   6      151.46      151.00      3.12 o 
   4  -1   6     1054.74     1001.44      8.54 o 
   5  -1   6      592.21      599.01      8.13 o 
   6  -1   6      183.16      120.28     10.79 o 
   7  -1   6        8.05        9.25      5.53 o 
   8  -1   6        2.50        4.36     15.86 o 
  -8   0   6       23.32       17.03      7.18 o 
  -7   0   6       10.16       12.46      4.77 o 
  -6   0   6       12.65       14.72      2.94 o 
  -5   0   6       37.27       36.63      2.41 o 
  -4   0   6      963.06      933.44      6.90 o 
  -3   0   6     1288.47     1336.26     10.27 o 
  -2   0   6      161.32      202.26      2.19 o 
  -1   0   6      356.08      362.50      6.92 o 
   0   0   6       84.02      107.90      1.56 o 
   1   0   6      321.68      309.05      2.86 o 
   2   0   6      273.40      265.07      2.79 o 
   3   0   6       20.89       16.78      1.77 o 
   4   0   6      192.24      186.59      4.27 o 
   5   0   6       61.04       53.76      3.81 o 
   6   0   6      143.40      142.10      7.02 o 
   7   0   6       64.72       69.88      6.36 o 
   8   0   6        9.71       11.32      6.81 o 
  -8   1   6        1.36        0.63      4.99 o 
  -7   1   6        7.67        1.80      4.43 o 
  -6   1   6      340.19      361.76      5.44 o 
  -5   1   6     1135.91     1220.83      8.80 o 
  -4   1   6       17.11       12.93      1.68 o 
  -3   1   6       39.57       33.07      2.44 o 
  -2   1   6     7925.21     8473.59    106.05 o 
  -1   1   6     7459.39     7633.61     95.56 o 
   0   1   6     3850.20     3856.50     32.79 o 
   1   1   6       77.22      109.02      2.08 o 
   2   1   6      842.64      805.03      6.31 o 
   3   1   6      940.06      884.14      6.69 o 
   4   1   6      206.22      190.07      4.53 o 
   5   1   6      210.70      195.70      5.80 o 
   6   1   6       33.10       21.42      5.29 o 
   7   1   6        2.17        4.01      5.45 o 
   8   1   6       12.32       22.15     10.24 o 
  -8   2   6        0.69        0.60      5.04 o 
  -7   2   6      168.63      156.63      7.93 o 
  -6   2   6      220.18      205.32      4.57 o 
  -5   2   6       27.86       31.96      2.20 o 
  -4   2   6       79.09       74.69      2.48 o 
  -3   2   6      295.18      310.06      3.45 o 
  -2   2   6      511.00      583.25      7.72 o 
  -1   2   6      313.67      318.55     16.52 o 
   0   2   6       22.40       27.23      1.02 o 
   1   2   6     1958.67     2062.26     12.20 o 
   2   2   6     1240.53     1257.57      9.05 o 
   3   2   6       41.45       45.48      2.39 o 
   4   2   6     1233.35     1277.26     11.51 o 
   5   2   6       62.06       76.40      5.08 o 
   6   2   6      101.63      110.91      6.92 o 
   7   2   6      126.76      119.76      7.54 o 
  -8   3   6        3.49        6.50      5.02 o 
  -7   3   6       90.56      101.89      6.44 o 
  -6   3   6      134.44      155.01      4.29 o 
  -5   3   6      201.06      201.37      3.49 o 
  -4   3   6     1662.61     1718.85     16.26 o 
  -3   3   6      167.67      171.33      2.35 o 
  -2   3   6      329.80      277.79     19.61 o 
  -1   3   6     2075.52     2002.13     19.96 o 
   0   3   6      900.19      803.86      6.54 o 
   1   3   6     2649.76     2717.56     15.90 o 
   2   3   6      487.38      436.37      4.65 o 
   3   3   6      157.02      170.66      4.84 o 
   4   3   6       29.53       29.02      3.25 o 
   5   3   6       66.70       49.28      5.84 o 
   6   3   6       28.69       37.41      5.76 o 
   7   3   6       10.54       16.25      6.30 o 
  -8   4   6        0.09        0.98      5.01 o 
  -7   4   6       11.83       16.80      3.77 o 
  -6   4   6        0.09        5.04      3.10 o 
  -5   4   6      188.88      180.52      3.09 o 
  -4   4   6       14.19       15.75      1.69 o 
  -3   4   6      470.61      486.56      4.30 o 
  -2   4   6     1363.46     1385.27     12.97 o 
  -1   4   6      342.62      304.45      2.88 o 
   0   4   6      115.56      115.23      1.95 o 
   1   4   6       81.06       68.99      2.31 o 
   2   4   6     1021.02     1021.94      8.01 o 
   3   4   6     1772.02     1738.11     14.31 o 
   4   4   6        9.93        9.02      3.39 o 
   5   4   6       79.98       68.31      8.59 o 
   6   4   6       37.80       49.20      5.84 o 
   7   4   6       27.75       26.23      6.46 o 
  -8   5   6        1.13        5.12      5.05 o 
  -7   5   6       70.98       81.34      4.20 o 
  -6   5   6       90.25       89.70      3.47 o 
  -5   5   6       57.09       49.63      2.43 o 
  -4   5   6      460.45      433.26      5.26 o 
  -3   5   6      750.97      733.24      8.05 o 
  -2   5   6      177.25      177.48      3.04 o 
  -1   5   6      450.08      435.25      5.43 o 
   0   5   6        7.82        8.59      1.51 o 
   1   5   6      255.97      290.15      3.91 o 
   2   5   6      150.68      159.01      3.71 o 
   3   5   6       11.18       19.23      2.98 o 
   4   5   6      896.45      951.25     17.76 o 
   5   5   6      333.79      342.67      8.95 o 
   6   5   6       54.07       58.85      6.52 o 
  -8   6   6        4.68        7.06      5.26 o 
  -7   6   6       51.01       57.75      4.12 o 
  -6   6   6        5.63       12.88      3.26 o 
  -5   6   6       21.22       26.90      2.11 o 
  -4   6   6      230.87      243.41      4.58 o 
  -3   6   6       18.79       22.52      1.84 o 
  -2   6   6      815.80      774.16      6.48 o 
  -1   6   6      825.88      841.17      5.22 o 
   0   6   6      294.86      299.60      3.68 o 
   1   6   6     1570.53     1535.80     11.04 o 
   2   6   6      501.84      494.87      5.66 o 
   3   6   6      331.59      328.31      5.83 o 
   4   6   6      755.70      719.35     11.60 o 
   5   6   6       78.88       69.16      6.07 o 
   6   6   6        7.98       28.20      9.47 o 
  -8   7   6       29.51       24.05      5.40 o 
  -7   7   6        6.46        5.05      3.41 o 
  -6   7   6        1.78        0.52      3.24 o 
  -5   7   6      232.32      220.19      5.06 o 
  -4   7   6        1.67        3.71      2.65 o 
  -3   7   6      384.25      390.91      5.48 o 
  -2   7   6       67.36       59.62      3.82 o 
  -1   7   6       14.38       19.15      1.71 o 
   0   7   6       25.05       23.15      2.17 o 
   1   7   6     1687.17     1720.72     12.37 o 
   2   7   6      112.25      126.34      4.53 o 
   3   7   6      107.49      101.34      5.04 o 
   4   7   6      170.66      178.67      7.47 o 
   5   7   6       97.81       82.83      8.81 o 
  -8   8   6       63.21       68.94      5.88 o 
  -7   8   6       26.35       38.86      4.26 o 
  -6   8   6       29.82       20.53      3.60 o 
  -5   8   6      119.89      143.45      5.24 o 
  -4   8   6      306.87      310.95      5.69 o 
  -3   8   6     1005.85     1021.20     11.89 o 
  -2   8   6       80.75       73.62      2.60 o 
  -1   8   6      353.07      370.56      4.39 o 
   0   8   6      556.67      563.14      5.64 o 
   1   8   6      121.74      116.53      4.39 o 
   2   8   6      575.45      565.80      8.34 o 
   3   8   6        0.36        2.70      4.01 o 
   4   8   6       65.43       89.66      8.59 o 
   5   8   6        0.41       -1.98      8.81 o 
  -8   9   6       14.11       14.39      5.36 o 
  -7   9   6       45.19       53.38      6.44 o 
  -6   9   6       41.60       28.78      4.07 o 
  -5   9   6      120.56      123.86      5.50 o 
  -4   9   6        2.39        3.24      3.21 o 
  -3   9   6       70.90       67.97      3.46 o 
  -2   9   6      285.80      272.70      5.68 o 
  -1   9   6      191.41      180.34      5.34 o 
   0   9   6       12.81       18.93      3.60 o 
   1   9   6      153.41      156.17      5.98 o 
   2   9   6      328.35      331.93      9.19 o 
   3   9   6      315.57      320.97     12.34 o 
   4   9   6       20.94       19.83      8.37 o 
  -7  10   6       25.73       29.29      6.09 o 
  -6  10   6       16.21       18.23      4.30 o 
  -5  10   6       13.78        8.19      3.85 o 
  -4  10   6       74.64       76.07      4.02 o 
  -3  10   6       31.85       38.68      3.66 o 
  -2  10   6       54.57       60.58      5.40 o 
  -1  10   6       12.11       17.02      4.14 o 
   0  10   6        3.96        3.29      3.82 o 
   1  10   6        1.16       -2.09      4.87 o 
   2  10   6        0.74       -1.11      6.28 o 
   3  10   6        8.28        8.15      7.93 o 
  -7  11   6       15.11       18.33      5.86 o 
  -6  11   6        0.32       -3.54      4.35 o 
  -5  11   6       73.07       85.20      4.76 o 
  -4  11   6       42.18       43.88      4.18 o 
  -3  11   6       11.20       12.51      3.78 o 
  -2  11   6       75.20       82.02      4.65 o 
  -1  11   6       86.96       92.77      4.96 o 
   0  11   6      331.93      306.59     13.99 o 
   1  11   6       35.24       31.65      7.82 o 
   2  11   6      128.00      118.74     10.57 o 
   3  11   6       12.31       14.98      8.59 o 
  -6  12   6        2.44        4.61      5.70 o 
  -5  12   6        5.72       11.19      4.50 o 
  -4  12   6        1.29        0.26      4.28 o 
  -3  12   6        6.89       11.62      4.20 o 
  -2  12   6        1.11        4.12      4.25 o 
  -1  12   6        0.69       -4.78      4.97 o 
   0  12   6       13.07       15.41      5.71 o 
   1  12   6        3.48       -1.76      7.49 o 
  -5  13   6       41.77       50.91      5.95 o 
  -4  13   6       48.43       62.62      6.09 o 
  -3  13   6        1.59        1.07      6.50 o 
  -2  13   6        0.73        7.83      5.56 o 
  -1  13   6       34.08       34.95      6.28 o 
   0  13   6        2.30        0.88      7.49 o 
   0 -14   7       32.37       39.47      7.15 o 
   1 -14   7        3.02        6.07      5.91 o 
   2 -14   7       42.20       38.76      6.85 o 
   3 -14   7       26.66       27.01      6.69 o 
   4 -14   7       10.26       11.96      5.06 o 
  -1 -13   7       30.45       38.40      6.85 o 
   0 -13   7        0.12       -4.45      5.71 o 
   1 -13   7        7.06        2.06      6.50 o 
   2 -13   7        7.80        4.20      5.65 o 
   3 -13   7       89.43      111.90      7.94 o 
   4 -13   7       20.67       23.53      5.25 o 
   5 -13   7       10.85       19.50      6.70 o 
  -3 -12   7       68.56       84.19      7.43 o 
  -2 -12   7      116.32      139.28      8.56 o 
  -1 -12   7       13.88       19.62      6.07 o 
   0 -12   7        3.96        4.93      5.73 o 
   1 -12   7       85.57       84.13      6.50 o 
   2 -12   7       21.47       19.08      5.29 o 
   3 -12   7       26.07       18.42      4.65 o 
   4 -12   7        0.56        4.08      5.45 o 
   5 -12   7       11.73       11.08      6.38 o 
   6 -12   7       10.43        8.37      6.85 o 
  -3 -11   7       11.83       14.93      6.38 o 
  -2 -11   7        7.33        9.39      5.83 o 
  -1 -11   7       40.40       46.38      5.95 o 
   0 -11   7       11.48        4.09      5.29 o 
   1 -11   7       67.16       58.67      5.65 o 
   2 -11   7        0.81       -4.07      4.11 o 
   3 -11   7      363.54      375.32     17.40 o 
   4 -11   7       24.32       20.33      5.84 o 
   5 -11   7        2.86        6.61      5.45 o 
   6 -11   7        0.16        2.97      6.54 o 
   7 -11   7        0.36        8.00      6.93 o 
  -4 -10   7        4.92       -2.84      6.23 o 
  -3 -10   7        4.04       -5.60      5.60 o 
  -2 -10   7        6.52        5.51      6.06 o 
  -1 -10   7       48.41       46.77      7.16 o 
   0 -10   7      185.26      184.09      7.23 o 
   1 -10   7      220.25      219.83      7.71 o 
   2 -10   7       56.32       50.72      4.27 o 
   3 -10   7      127.19      120.47      6.76 o 
   4 -10   7        1.94       -1.65      5.30 o 
   5 -10   7        8.36       10.29      5.68 o 
   6 -10   7       41.59       49.47      6.62 o 
   7 -10   7        0.23       -6.70      6.70 o 
  -5  -9   7        5.20        5.86      6.45 o 
  -4  -9   7       90.61       90.19      8.70 o 
  -3  -9   7      115.40      130.13      7.40 o 
  -2  -9   7      120.89      124.69      6.93 o 
  -1  -9   7       23.14       24.97      4.51 o 
   0  -9   7      536.91      528.59     12.78 o 
   1  -9   7      490.44      492.57      8.00 o 
   2  -9   7      166.70      178.15     14.21 o 
   3  -9   7       76.99       72.93      5.22 o 
   4  -9   7       93.15      102.68      6.15 o 
   5  -9   7        9.30        0.12      5.13 o 
   6  -9   7        2.51        1.13      5.84 o 
   7  -9   7        3.75       -0.62      6.38 o 
  -5  -8   7        0.89       -2.37      5.91 o 
  -4  -8   7       11.95       20.72      5.52 o 
  -3  -8   7      130.48      142.51      7.08 o 
  -2  -8   7       11.00        8.33      3.95 o 
  -1  -8   7       55.64       56.59      3.92 o 
   0  -8   7       12.59       16.14      2.90 o 
   1  -8   7       73.22       75.61      3.25 o 
   2  -8   7      377.45      394.67      6.50 o 
   3  -8   7       14.13       17.64      3.58 o 
   4  -8   7       22.59       19.22      4.98 o 
   5  -8   7      119.62      133.86      7.40 o 
   6  -8   7        6.22       10.66      5.49 o 
   7  -8   7       17.70       15.61      6.17 o 
   8  -8   7       19.86       22.26      6.85 o 
  -6  -7   7       50.71       56.59     23.13 o 
  -5  -7   7      100.39      113.45      7.23 o 
  -4  -7   7      173.46      170.58      7.47 o 
  -3  -7   7      517.24      499.96      8.39 o 
  -2  -7   7      437.50      406.02      6.36 o 
  -1  -7   7       35.29       34.11      2.90 o 
   0  -7   7       60.47       59.05      2.56 o 
   1  -7   7        5.35        2.92      2.55 o 
   2  -7   7      178.61      185.62      4.35 o 
   3  -7   7       10.02        6.78      2.04 o 
   4  -7   7       12.66       13.25      4.58 o 
   5  -7   7      119.11      107.07      6.15 o 
   6  -7   7        0.80       -3.39      5.22 o 
   7  -7   7       63.59       65.04      6.52 o 
   8  -7   7        8.34       10.33      6.85 o 
  -6  -6   7       43.15       39.37     16.85 o 
  -5  -6   7       25.96       34.86      6.98 o 
  -4  -6   7       23.93       19.93      3.94 o 
  -3  -6   7       65.45       75.19      3.64 o 
  -2  -6   7      104.71      110.25      4.26 o 
  -1  -6   7        3.75        6.32      2.19 o 
   0  -6   7      829.94      854.09      6.81 o 
   1  -6   7      860.88      857.06      7.85 o 
   2  -6   7      168.30      176.30      3.95 o 
   3  -6   7      150.30      144.60      3.96 o 
   4  -6   7       38.09       40.58      2.98 o 
   5  -6   7       33.74       37.46      5.22 o 
   6  -6   7      116.84      132.39      7.08 o 
   7  -6   7       11.29       22.37      8.70 o 
   8  -6   7        5.13        1.00      6.61 o 
  -7  -5   7       22.59       14.96     15.86 o 
  -6  -5   7      118.72      129.77     20.60 o 
  -5  -5   7      107.26      111.18      6.42 o 
  -4  -5   7        4.29        4.21      3.06 o 
  -3  -5   7      334.20      353.27      5.77 o 
  -2  -5   7       41.20       35.30      2.81 o 
  -1  -5   7        2.65        2.44      1.80 o 
   0  -5   7       13.78       19.71      1.86 o 
   1  -5   7      791.48      854.53      6.38 o 
   2  -5   7      695.53      737.30      6.37 o 
   3  -5   7      116.53      114.66      4.00 o 
   4  -5   7       20.19       16.92      2.59 o 
   5  -5   7       11.76       14.91      4.44 o 
   6  -5   7      103.77       96.98      6.07 o 
   7  -5   7       51.93       50.16      5.84 o 
   8  -5   7       24.92       29.03      6.77 o 
  -7  -4   7        1.35       -4.63      9.61 o 
  -6  -4   7       45.83       50.10      6.58 o 
  -5  -4   7       31.56       33.02      3.66 o 
  -4  -4   7      515.36      536.38      6.38 o 
  -3  -4   7      452.56      457.91      6.15 o 
  -2  -4   7       53.22       38.92      2.14 o 
  -1  -4   7       25.66       16.29      1.74 o 
   0  -4   7      897.43      898.14      7.12 o 
   1  -4   7     1104.75     1097.25      7.43 o 
   2  -4   7       15.59       21.00      1.97 o 
   3  -4   7        3.41        2.15      2.16 o 
   4  -4   7       17.22       17.71      2.84 o 
   5  -4   7      110.81      117.51      5.82 o 
   6  -4   7       86.85       94.16      6.14 o 
   7  -4   7       13.07        7.45      5.45 o 
   8  -4   7        0.20        4.65      6.54 o 
  -7  -3   7       25.54       14.65      6.83 o 
  -6  -3   7       90.53       88.73      6.98 o 
  -5  -3   7        4.14        5.73      2.84 o 
  -4  -3   7      142.54      145.08      3.98 o 
  -3  -3   7       45.63       50.04      2.26 o 
  -2  -3   7      144.62      158.09      2.94 o 
  -1  -3   7      368.15      370.95      3.42 o 
   0  -3   7     2509.94     2602.96     24.29 o 
   1  -3   7      503.14      543.99      4.67 o 
   2  -3   7      951.52      934.43      6.31 o 
   3  -3   7     1743.01     1799.57     19.38 o 
   4  -3   7      543.62      540.18      6.21 o 
   5  -3   7      385.21      378.35      7.11 o 
   6  -3   7       70.67       75.36      5.76 o 
   7  -3   7       17.68       26.35      6.50 o 
   8  -3   7        6.68       14.84      6.68 o 
  -8  -2   7       22.35       16.53      9.97 o 
  -7  -2   7        1.92        0.36      5.74 o 
  -6  -2   7       52.78       58.86      6.04 o 
  -5  -2   7      974.38      983.31      8.13 o 
  -4  -2   7      111.12      106.71      3.95 o 
  -3  -2   7      198.09      199.97      3.67 o 
  -2  -2   7      720.87      749.48      7.74 o 
  -1  -2   7     3139.64     3255.40     20.61 o 
   0  -2   7      419.98      394.33      3.45 o 
   1  -2   7       61.33       49.09      1.56 o 
   2  -2   7      896.89      939.77      6.50 o 
   3  -2   7      872.78      920.52      6.70 o 
   4  -2   7       67.87       63.93      2.82 o 
   5  -2   7       12.51        2.96      3.18 o 
   6  -2   7        4.29        1.38      4.58 o 
   7  -2   7        3.56        7.49      7.49 o 
   8  -2   7       31.60       38.63      6.92 o 
  -8  -1   7        0.22       -6.49      6.49 o 
  -7  -1   7        2.31        9.54      6.58 o 
  -6  -1   7       61.91       73.62      4.95 o 
  -5  -1   7      227.50      219.29      4.17 o 
  -4  -1   7      263.86      279.17      3.83 o 
  -3  -1   7     1224.98     1232.14      8.52 o 
  -2  -1   7        5.97        8.23      1.13 o 
  -1  -1   7     7745.51     7761.04     51.80 o 
   0  -1   7     1336.96     1312.98     11.16 o 
   1  -1   7       53.15       35.45      1.44 o 
   2  -1   7       24.29       30.99      1.80 o 
   3  -1   7     1221.07     1193.90      8.09 o 
   4  -1   7      455.73      428.99      5.49 o 
   5  -1   7        9.68        9.28      3.60 o 
   6  -1   7       13.02       15.33      5.95 o 
   7  -1   7       12.38       19.65      5.71 o 
   8  -1   7        1.51        2.82      6.59 o 
  -8   0   7       31.64       31.03      6.56 o 
  -7   0   7        7.18        7.02      4.54 o 
  -6   0   7      130.38      115.15      4.33 o 
  -5   0   7       80.12       80.20      2.97 o 
  -4   0   7      283.32      263.91      3.56 o 
  -3   0   7     1632.52     1714.63     10.60 o 
  -2   0   7      970.07      989.70      6.37 o 
  -1   0   7      462.27      483.59      8.38 o 
   0   0   7       48.26       42.39      1.31 o 
   1   0   7      308.07      335.53      2.90 o 
   2   0   7      974.16     1029.64      6.90 o 
   3   0   7      367.05      387.36      4.63 o 
   4   0   7       95.08       90.74      3.50 o 
   5   0   7      292.73      296.40      6.69 o 
   6   0   7      149.63      155.13      7.24 o 
   7   0   7      174.04      191.64      8.40 o 
   8   0   7       30.95       22.47      6.67 o 
  -8   1   7        0.40       -0.45      5.02 o 
  -7   1   7       61.71       68.24      5.01 o 
  -6   1   7       71.17       84.03      3.89 o 
  -5   1   7       80.98       83.28      3.19 o 
  -4   1   7       18.74       19.06      1.72 o 
  -3   1   7      861.23      843.00      7.77 o 
  -2   1   7     4208.45     4398.93     49.50 o 
  -1   1   7      131.38       78.54      7.97 o 
   0   1   7     1034.26      991.46      7.62 o 
   1   1   7      957.86      939.79      6.19 o 
   2   1   7      219.33      206.36      3.30 o 
   3   1   7      394.11      361.91      4.70 o 
   4   1   7      157.37      147.62      4.61 o 
   5   1   7       30.95       37.68      3.96 o 
   6   1   7        2.73       -5.20      5.20 o 
   7   1   7        0.70        4.25      5.98 o 
  -8   2   7        0.35        3.53      5.08 o 
  -7   2   7        3.00        3.90      3.80 o 
  -6   2   7        7.34        3.28      3.18 o 
  -5   2   7      238.40      224.05      3.61 o 
  -4   2   7      207.65      221.28      2.79 o 
  -3   2   7     1071.61     1174.23     13.22 o 
  -2   2   7        1.12        4.85      7.27 o 
  -1   2   7       76.38       71.42      3.96 o 
   0   2   7      113.06       84.56      1.74 o 
   1   2   7     1483.16     1617.23      9.85 o 
   2   2   7     1016.01     1005.65      7.72 o 
   3   2   7      630.79      608.68      6.05 o 
   4   2   7      317.62      320.70      7.24 o 
   5   2   7      168.04      170.27      7.09 o 
   6   2   7      214.08      220.42     17.18 o 
   7   2   7       42.86       42.16      6.68 o 
  -8   3   7       43.41       47.59      5.53 o 
  -7   3   7       10.09       11.42      3.68 o 
  -6   3   7       42.14       52.75      3.93 o 
  -5   3   7      149.58      154.67      3.21 o 
  -4   3   7      446.17      465.08      6.90 o 
  -3   3   7     1266.36     1251.49     13.24 o 
  -2   3   7     1356.68     1293.13     40.31 o 
  -1   3   7       11.49       11.71      1.23 o 
   0   3   7      278.39      263.22      2.60 o 
   1   3   7      149.41      135.75      2.76 o 
   2   3   7       19.40       11.54      1.97 o 
   3   3   7        0.88       -0.98      2.61 o 
   4   3   7      102.68       99.45      4.18 o 
   5   3   7       92.71       95.65      7.27 o 
   6   3   7       17.20       16.83      5.84 o 
   7   3   7       11.26       14.83      6.45 o 
  -8   4   7       21.10       24.58      5.18 o 
  -7   4   7        0.08        1.91      3.62 o 
  -6   4   7      100.58      100.27      4.21 o 
  -5   4   7        9.99        7.53      1.61 o 
  -4   4   7       64.41       62.77      3.96 o 
  -3   4   7      251.18      228.81      3.53 o 
  -2   4   7      824.27      815.75     30.62 o 
  -1   4   7      284.49      242.55      4.80 o 
   0   4   7     1118.35     1153.81      7.15 o 
   1   4   7     1739.25     1740.91     11.84 o 
   2   4   7     1887.47     1908.16     13.32 o 
   3   4   7      968.22      953.25      9.28 o 
   4   4   7      136.78      120.45      5.52 o 
   5   4   7      367.46      337.08      8.79 o 
   6   4   7      249.29      234.64      8.56 o 
  -8   5   7       95.14      105.28      6.14 o 
  -7   5   7      167.63      162.63      7.23 o 
  -6   5   7      313.89      278.32      4.86 o 
  -5   5   7        2.22        2.74      1.82 o 
  -4   5   7        8.35        7.36      1.84 o 
  -3   5   7      584.11      541.05      5.15 o 
  -2   5   7        4.74        3.10      1.79 o 
  -1   5   7       71.62       70.05      2.38 o 
   0   5   7      158.23      159.08      2.82 o 
   1   5   7        0.48        2.61      1.92 o 
   2   5   7      390.66      385.68      4.86 o 
   3   5   7      114.02      122.20      4.42 o 
   4   5   7        7.04       -3.16      3.81 o 
   5   5   7       21.54       27.22      6.83 o 
   6   5   7       56.37       52.21      9.69 o 
  -8   6   7       25.56       17.35      5.23 o 
  -7   6   7        8.10        1.09      3.74 o 
  -6   6   7        2.11        1.20      3.17 o 
  -5   6   7      242.00      231.90      5.04 o 
  -4   6   7     1217.17     1284.90      9.85 o 
  -3   6   7       38.69       36.72      1.78 o 
  -2   6   7       13.99       18.31      1.69 o 
  -1   6   7      482.19      465.82      4.97 o 
   0   6   7     2043.81     1993.13     13.37 o 
   1   6   7      758.70      729.47      6.55 o 
   2   6   7      295.03      283.87      4.62 o 
   3   6   7      105.10      106.87      4.48 o 
   4   6   7       19.04       30.76      4.75 o 
   5   6   7       39.12       38.11      8.59 o 
   6   6   7        0.04        0.00      8.59 o 
  -8   7   7        0.33       -0.83      5.12 o 
  -7   7   7       23.69       22.71      3.58 o 
  -6   7   7       26.82       26.58      3.35 o 
  -5   7   7      207.62      197.85      5.03 o 
  -4   7   7      599.03      634.34      6.02 o 
  -3   7   7      844.82      866.73      7.39 o 
  -2   7   7      431.05      411.21      5.21 o 
  -1   7   7       56.31       52.40      1.97 o 
   0   7   7      467.02      455.26      4.84 o 
   1   7   7       47.20       50.66      2.93 o 
   2   7   7      190.72      203.18      5.01 o 
   3   7   7      620.09      632.84      9.02 o 
   4   7   7      427.87      456.23     14.10 o 
   5   7   7      112.59      111.25     10.35 o 
  -8   8   7        4.88        7.74      5.37 o 
  -7   8   7        0.42       -1.48      3.89 o 
  -6   8   7      114.72      123.18      6.51 o 
  -5   8   7      298.47      304.08      5.86 o 
  -4   8   7       23.28       23.14      2.92 o 
  -3   8   7     1012.32      988.98     13.05 o 
  -2   8   7       34.83       33.65      2.33 o 
  -1   8   7        8.95        9.71      2.23 o 
   0   8   7      436.10      427.69      5.52 o 
   1   8   7       87.22       93.36      4.70 o 
   2   8   7        1.61        7.26      4.86 o 
   3   8   7        3.49       -0.88      5.29 o 
   4   8   7        7.88       18.73      8.37 o 
   5   8   7       19.27       30.84      9.47 o 
  -7   9   7       20.46       21.80      5.35 o 
  -6   9   7      110.75      142.64      6.06 o 
  -5   9   7      195.10      208.73      5.74 o 
  -4   9   7       33.71       39.62      3.34 o 
  -3   9   7       16.89       16.80      2.98 o 
  -2   9   7      228.68      227.14      5.28 o 
  -1   9   7      156.47      154.27      5.34 o 
   0   9   7      230.95      231.48      6.11 o 
   1   9   7      274.68      255.97      6.48 o 
   2   9   7      123.58      119.33      7.01 o 
   3   9   7      192.74      226.90     11.46 o 
   4   9   7       66.12       68.95      9.47 o 
  -7  10   7      100.81      117.01      6.06 o 
  -6  10   7       87.85       82.30      4.73 o 
  -5  10   7       84.11       90.49      4.87 o 
  -4  10   7       32.38       30.44      3.60 o 
  -3  10   7       21.12       14.51      3.94 o 
  -2  10   7       11.98       17.01      3.51 o 
  -1  10   7       46.08       48.66      3.92 o 
   0  10   7        2.12        2.57      3.66 o 
   1  10   7        0.60        3.91      5.08 o 
   2  10   7       41.82       46.11      6.12 o 
   3  10   7       70.12       76.22      9.25 o 
  -6  11   7       27.54       32.64      4.60 o 
  -5  11   7       45.77       54.89      4.40 o 
  -4  11   7        8.20       12.45      3.85 o 
  -3  11   7      211.83      223.79      7.17 o 
  -2  11   7       25.52       32.73      3.94 o 
  -1  11   7       25.53       34.08      4.24 o 
   0  11   7      179.36      186.72      7.46 o 
   1  11   7        8.41        4.08      5.45 o 
   2  11   7       42.51       45.16      8.81 o 
  -6  12   7       38.46       38.57      5.83 o 
  -5  12   7        3.91        3.52      4.51 o 
  -4  12   7       63.21       76.48      4.91 o 
  -3  12   7        0.54        2.59      4.13 o 
  -2  12   7       17.68       18.46      4.31 o 
  -1  12   7       50.02       41.79      5.66 o 
   0  12   7       15.57       11.55      6.61 o 
   1  12   7       22.38       16.96      7.71 o 
  -4  13   7       22.12       17.20      5.58 o 
  -3  13   7       51.56       62.00      6.09 o 
  -2  13   7       21.99       28.74      6.06 o 
  -1  13   7       13.14       12.08      6.61 o 
   1 -14   8        8.79       10.50      6.76 o 
   2 -14   8       64.29       68.71      7.08 o 
   3 -14   8        0.18        0.55      6.31 o 
   4 -14   8        1.07       -3.16      5.15 o 
  -1 -13   8       10.56       10.79      6.61 o 
   0 -13   8        0.12       -2.15      6.02 o 
   1 -13   8       18.54       19.35      6.31 o 
   2 -13   8       31.20       34.35      6.46 o 
   3 -13   8        0.51        2.14      5.47 o 
   4 -13   8        0.26       -3.63      6.54 o 
   5 -13   8       89.02      103.06      8.02 o 
  -2 -12   8       13.38       16.78      6.34 o 
  -1 -12   8       21.39       19.49      6.15 o 
   0 -12   8        6.75       16.14      5.53 o 
   1 -12   8       19.33       22.27     11.35 o 
   2 -12   8       10.14        7.83      4.70 o 
   3 -12   8       42.57       44.47      5.13 o 
   4 -12   8        7.58        9.69      6.23 o 
   5 -12   8        1.66       -0.12      6.46 o 
   6 -12   8       11.02        5.28      7.00 o 
  -3 -11   8       16.37       21.69      6.61 o 
  -2 -11   8       55.58       49.29      6.18 o 
  -1 -11   8       31.78       39.42      5.84 o 
   0 -11   8       53.52       52.95      5.84 o 
   1 -11   8      344.25      341.47      9.10 o 
   2 -11   8       21.32       26.48      4.62 o 
   3 -11   8       48.30       43.42      5.83 o 
   4 -11   8       11.21       19.97      5.76 o 
   5 -11   8        0.40       -3.29      5.74 o 
   6 -11   8        0.47        6.98      6.54 o 
  -4 -10   8       12.61       13.66      6.45 o 
  -3 -10   8      102.40       94.74      7.16 o 
  -2 -10   8        7.51        5.72      5.52 o 
  -1 -10   8        2.66       -0.14      5.20 o 
   0 -10   8        8.51        7.28      5.06 o 
   1 -10   8      171.08      167.20      7.74 o 
   2 -10   8      170.74      177.34      7.70 o 
   3 -10   8        0.29       -3.05      5.22 o 
   4 -10   8       19.65       17.71      5.45 o 
   5 -10   8       18.36       22.26      7.05 o 
   6 -10   8        5.28        4.04      5.76 o 
   7 -10   8        2.75        4.90      6.93 o 
  -5  -9   8       26.78       24.45      9.25 o 
  -4  -9   8       22.87       29.55      6.15 o 
  -3  -9   8      211.39      212.41      8.55 o 
  -2  -9   8      175.92      170.43      7.40 o 
  -1  -9   8       43.61       42.78      5.07 o 
   0  -9   8      225.50      220.72      7.63 o 
   1  -9   8       88.82       90.23      4.76 o 
   2  -9   8      586.73      585.82     10.58 o 
   3  -9   8       39.76       34.49      5.11 o 
   4  -9   8      110.57       94.44     11.68 o 
   5  -9   8        1.58        1.31      7.16 o 
   6  -9   8        2.32       -0.21      9.14 o 
   7  -9   8        0.00       -3.45      6.27 o 
  -5  -8   8        0.77        4.01      5.98 o 
  -4  -8   8      162.20      161.35      8.01 o 
  -3  -8   8        0.42        1.10      4.83 o 
  -2  -8   8       93.49       86.76      4.87 o 
  -1  -8   8      193.05      203.48      6.19 o 
   0  -8   8      132.51      143.24      4.84 o 
   1  -8   8       79.26       77.46      3.71 o 
   2  -8   8       20.45       17.29      3.87 o 
   3  -8   8      181.44      187.43      6.92 o 
   4  -8   8      463.69      467.77      9.73 o 
   5  -8   8      126.76      124.23      9.14 o 
   6  -8   8       18.43       25.77      5.84 o 
   7  -8   8        0.12       -4.69      6.31 o 
  -6  -7   8        2.37       -9.88     14.54 o 
  -5  -7   8       29.19       14.57      5.76 o 
  -4  -7   8      584.33      563.60     10.51 o 
  -3  -7   8       59.16       62.24      4.41 o 
  -2  -7   8        3.70        0.63      3.17 o 
  -1  -7   8       48.71       50.61      3.43 o 
   0  -7   8       70.11       60.93      2.74 o 
   1  -7   8        6.89        5.80      2.62 o 
   2  -7   8      135.03      131.73      4.31 o 
   3  -7   8        0.01       -0.78      2.81 o 
   4  -7   8       92.63      101.16      7.16 o 
   5  -7   8        4.73        1.91      4.90 o 
   6  -7   8        0.74        2.12      5.60 o 
   7  -7   8      140.40      138.07      8.46 o 
   8  -7   8        7.14        9.96      6.65 o 
  -6  -6   8       61.72       53.98     21.15 o 
  -5  -6   8       18.93       24.27      8.42 o 
  -4  -6   8       57.56       60.66      4.94 o 
  -3  -6   8      140.72      140.91      5.08 o 
  -2  -6   8      209.79      214.80      5.11 o 
  -1  -6   8      283.70      284.41      5.02 o 
   0  -6   8      450.28      466.01      5.04 o 
   1  -6   8      445.59      434.45      5.26 o 
   2  -6   8      538.68      533.87      5.79 o 
   3  -6   8        5.76        7.83      2.81 o 
   4  -6   8       90.26       95.79      4.58 o 
   5  -6   8      150.31      160.44      7.23 o 
   6  -6   8       26.96       33.70      5.60 o 
   7  -6   8       98.56       97.14      6.69 o 
   8  -6   8        0.14        2.03      7.27 o 
  -7  -5   8       27.27       12.84     12.34 o 
  -6  -5   8       27.35       32.59     14.17 o 
  -5  -5   8      295.87      288.78      6.84 o 
  -4  -5   8       92.26       81.27      3.64 o 
  -3  -5   8        0.59        2.40      2.86 o 
  -2  -5   8       47.15       48.97      2.62 o 
  -1  -5   8        0.11        0.99      1.98 o 
   0  -5   8        0.46        1.35      1.96 o 
   1  -5   8       34.49       39.54      2.05 o 
   2  -5   8      270.37      278.74      4.31 o 
   3  -5   8      119.15      110.73      3.87 o 
   4  -5   8      301.87      300.32      5.75 o 
   5  -5   8        3.62       12.54      4.70 o 
   6  -5   8        2.78       -1.32     10.13 o 
   7  -5   8       20.30        9.87      5.71 o 
   8  -5   8       69.58       63.20      7.39 o 
  -7  -4   8       73.56       93.91     23.23 o 
  -6  -4   8       95.50      109.86     18.47 o 
  -5  -4   8       28.60       24.33      3.60 o 
  -4  -4   8      522.66      550.25      6.85 o 
  -3  -4   8      299.10      302.88      4.53 o 
  -2  -4   8      796.92      794.41      6.52 o 
  -1  -4   8     1301.24     1350.75     11.36 o 
   0  -4   8      561.23      593.24      5.43 o 
   1  -4   8      527.59      554.34      4.81 o 
   2  -4   8       88.96       84.21      2.88 o 
   3  -4   8      176.00      181.97      4.60 o 
   4  -4   8      375.97      407.40      6.60 o 
   5  -4   8        7.21        6.65      4.35 o 
   6  -4   8       17.37       13.09      5.36 o 
   7  -4   8        7.14       -2.30      6.17 o 
   8  -4   8       13.72       15.13     11.24 o 
  -7  -3   8       72.22       60.34     12.20 o 
  -6  -3   8       21.14       19.55      5.79 o 
  -5  -3   8      126.23      134.84      7.95 o 
  -4  -3   8      147.36      156.50      4.01 o 
  -3  -3   8       13.47       16.93      2.13 o 
  -2  -3   8      211.00      214.02      3.46 o 
  -1  -3   8       30.61       35.46      1.70 o 
   0  -3   8      320.59      321.61      3.77 o 
   1  -3   8     1949.95     1993.73     13.18 o 
   2  -3   8      109.07      102.08      2.84 o 
   3  -3   8       31.55       31.03      2.57 o 
   4  -3   8       75.55       77.20      3.31 o 
   5  -3   8       47.74       40.82      4.45 o 
   6  -3   8       42.69       45.30      5.67 o 
   7  -3   8      190.42      196.37      8.49 o 
   8  -3   8       18.02       28.12      6.99 o 
  -8  -2   8        8.48        7.72      6.86 o 
  -7  -2   8        1.02        2.42      4.97 o 
  -6  -2   8      140.87      154.20      7.37 o 
  -5  -2   8      408.73      414.17      5.75 o 
  -4  -2   8      105.37      108.56      4.33 o 
  -3  -2   8       36.18       37.27      2.05 o 
  -2  -2   8      646.58      668.03      5.42 o 
  -1  -2   8     2921.66     2949.94     16.83 o 
   0  -2   8      202.61      209.85      2.72 o 
   1  -2   8       27.61       25.26      1.69 o 
   2  -2   8      201.59      195.94      3.42 o 
   3  -2   8      750.77      809.71      6.90 o 
   4  -2   8      494.53      490.74      5.76 o 
   5  -2   8       29.68       28.87      3.90 o 
   6  -2   8       42.98       37.05      5.52 o 
   7  -2   8      102.22      105.72      7.08 o 
   8  -2   8       55.03       59.60      7.39 o 
  -8  -1   8        3.98        4.90      6.74 o 
  -7  -1   8       18.85       14.13      4.89 o 
  -6  -1   8      136.99      157.23      5.74 o 
  -5  -1   8      395.26      415.48      5.57 o 
  -4  -1   8      908.79      942.80      7.51 o 
  -3  -1   8      296.38      299.24      3.73 o 
  -2  -1   8       86.86       75.39      2.67 o 
  -1  -1   8     1127.51     1111.94      6.84 o 
   0  -1   8       73.15       61.31      1.92 o 
   1  -1   8     2204.58     2220.51     13.80 o 
   2  -1   8     4573.32     4613.96     28.54 o 
   3  -1   8      412.48      393.14      4.67 o 
   4  -1   8       82.36       84.77      3.64 o 
   5  -1   8      334.49      343.56     10.98 o 
   6  -1   8      178.32      184.41      7.93 o 
   7  -1   8       63.75       71.98      9.14 o 
   8  -1   8        3.17        8.99      6.51 o 
  -8   0   8        4.07       -4.95      6.50 o 
  -7   0   8      390.29      401.10      8.68 o 
  -6   0   8      130.49      119.66      5.97 o 
  -5   0   8       35.98       30.57      2.58 o 
  -4   0   8      255.04      255.85      3.61 o 
  -3   0   8       69.53       68.59      1.93 o 
  -2   0   8      292.67      326.82      3.22 o 
  -1   0   8      246.90      272.27      2.52 o 
   0   0   8       22.17       18.52      1.20 o 
   1   0   8      460.16      515.80      3.89 o 
   2   0   8      410.94      443.89      4.29 o 
   3   0   8      196.47      191.98      3.76 o 
   4   0   8      511.93      513.21      7.06 o 
   5   0   8       82.73       69.39      4.22 o 
   6   0   8       47.49       51.22      5.61 o 
   7   0   8       33.04       32.86      6.43 o 
  -8   1   8       66.93       82.41      6.01 o 
  -7   1   8      181.75      208.21      6.20 o 
  -6   1   8       86.30       95.50      6.62 o 
  -5   1   8      166.20      184.16      3.51 o 
  -4   1   8      322.37      310.14      3.61 o 
  -3   1   8       14.98       10.22      1.91 o 
  -2   1   8      508.52      463.13      7.04 o 
  -1   1   8     1263.90     1276.37     18.39 o 
   0   1   8      929.56      927.67      8.16 o 
   1   1   8     1298.27     1306.58      8.24 o 
   2   1   8      216.11      180.00      3.34 o 
   3   1   8      115.16      109.69      3.43 o 
   4   1   8      184.23      170.16      4.64 o 
   5   1   8       10.31        9.84      3.89 o 
   6   1   8        8.23        4.66      5.36 o 
   7   1   8        2.01        0.22      5.92 o 
  -8   2   8      201.89      189.90      7.95 o 
  -7   2   8       81.45       67.07      4.17 o 
  -6   2   8       65.94       56.72      3.56 o 
  -5   2   8      234.22      241.89      3.50 o 
  -4   2   8       98.01      118.71      4.40 o 
  -3   2   8        1.33        2.22      1.15 o 
  -2   2   8       20.83       12.34      8.81 o 
  -1   2   8      250.85      256.70      7.98 o 
   0   2   8      752.01      744.47      6.14 o 
   1   2   8     2296.61     2284.94     14.93 o 
   2   2   8      128.46      120.25      4.42 o 
   3   2   8      628.68      625.43      6.28 o 
   4   2   8      179.41      178.55      5.17 o 
   5   2   8      468.24      427.62      9.26 o 
   6   2   8      223.64      207.62      8.92 o 
   7   2   8       11.94       13.06      6.08 o 
  -8   3   8        1.80        3.75      5.10 o 
  -7   3   8      163.49      180.87      5.99 o 
  -6   3   8       17.84       19.64      3.25 o 
  -5   3   8      344.81      303.24      3.53 o 
  -4   3   8      399.26      370.20      3.81 o 
  -3   3   8      147.87      140.62      3.70 o 
  -2   3   8      484.95      483.55     23.57 o 
  -1   3   8       39.53       27.58      1.53 o 
   0   3   8      290.94      277.52      3.03 o 
   1   3   8       27.33       14.80      1.71 o 
   2   3   8        5.30        1.36      2.08 o 
   3   3   8        7.18        0.95      2.51 o 
   4   3   8        5.72        4.62      3.58 o 
   5   3   8       57.65       62.69      5.33 o 
   6   3   8      124.35      130.00      8.04 o 
   7   3   8       78.59       92.74     10.35 o 
  -8   4   8        1.14        0.92      4.96 o 
  -7   4   8        0.56       -1.39      3.56 o 
  -6   4   8       47.29       55.92      3.46 o 
  -5   4   8       12.24        3.82      2.33 o 
  -4   4   8      109.58      114.29      5.14 o 
  -3   4   8      278.70      289.69     26.22 o 
  -2   4   8      680.65      686.00     28.64 o 
  -1   4   8      510.19      486.35      8.17 o 
   0   4   8     1186.08     1158.55      7.91 o 
   1   4   8     1167.48     1149.22      8.40 o 
   2   4   8       88.47       85.57      3.00 o 
   3   4   8       74.86       72.73      3.43 o 
   4   4   8     1176.11     1104.77     12.38 o 
   5   4   8      210.36      202.21      7.86 o 
   6   4   8       46.73       47.36      9.47 o 
  -8   5   8       55.90       65.39      6.42 o 
  -7   5   8        1.68        3.78      3.61 o 
  -6   5   8        1.01        0.22      3.10 o 
  -5   5   8       60.29       50.63      2.83 o 
  -4   5   8      130.54      118.15      3.99 o 
  -3   5   8      149.55      142.20      4.13 o 
  -2   5   8      351.33      336.95      4.42 o 
  -1   5   8       24.24       25.35      1.64 o 
   0   5   8      393.61      392.47      3.93 o 
   1   5   8      362.69      358.18      4.31 o 
   2   5   8      259.35      248.48      4.37 o 
   3   5   8      171.18      192.94      5.14 o 
   4   5   8      463.26      482.71      8.17 o 
   5   5   8      215.45      231.09     12.34 o 
   6   5   8      275.69      289.91     14.32 o 
  -8   6   8        1.48        6.43      5.09 o 
  -7   6   8       21.58       25.69      3.78 o 
  -6   6   8      114.35      122.90      6.67 o 
  -5   6   8      341.39      335.28      8.97 o 
  -4   6   8      116.70      133.34      3.00 o 
  -3   6   8      554.80      553.28      4.80 o 
  -2   6   8     3198.48     3001.63     53.70 o 
  -1   6   8      886.76      893.39      8.42 o 
   0   6   8       89.31       91.53      2.82 o 
   1   6   8        4.23        4.71      2.20 o 
   2   6   8      466.16      448.40      6.15 o 
   3   6   8      134.47      127.52      5.41 o 
   4   6   8       60.57       52.65      7.93 o 
   5   6   8       13.11       13.88      8.37 o 
  -8   7   8        0.08        4.57      6.69 o 
  -7   7   8        2.78        9.26      3.37 o 
  -6   7   8       84.26       89.38      4.42 o 
  -5   7   8       81.94       64.36      3.53 o 
  -4   7   8      399.30      381.42      5.24 o 
  -3   7   8       29.39       28.91      1.96 o 
  -2   7   8      164.42      159.15      3.59 o 
  -1   7   8      363.29      335.89      5.37 o 
   0   7   8      103.88      101.98      3.47 o 
   1   7   8        5.73        1.36      2.61 o 
   2   7   8      247.97      251.24      6.64 o 
   3   7   8      214.40      223.27     12.34 o 
   4   7   8      202.55      205.32     11.24 o 
   5   7   8      144.78      148.26     11.01 o 
  -7   8   8       43.84       54.13      4.77 o 
  -6   8   8       17.81        7.57      3.52 o 
  -5   8   8      158.26      164.90      4.96 o 
  -4   8   8      189.64      205.24      4.66 o 
  -3   8   8       42.07       43.08      4.18 o 
  -2   8   8       27.46       27.59      2.78 o 
  -1   8   8      117.56      122.62      4.59 o 
   0   8   8      102.22       84.30      4.07 o 
   1   8   8        0.22        3.36      3.56 o 
   2   8   8        0.04        1.23      4.76 o 
   3   8   8        3.91        2.56      5.39 o 
   4   8   8       30.31       31.72      8.37 o 
  -7   9   8        0.09       -1.24      4.34 o 
  -6   9   8      197.91      177.03      6.02 o 
  -5   9   8        1.20        3.64      3.33 o 
  -4   9   8       72.15       72.84      3.72 o 
  -3   9   8       47.86       43.74      3.17 o 
  -2   9   8      450.60      446.70      9.28 o 
  -1   9   8      125.63      118.13      5.09 o 
   0   9   8      161.00      152.56      5.75 o 
   1   9   8      199.60      208.25      6.74 o 
   2   9   8      242.68      243.83      8.71 o 
   3   9   8      107.01      112.79     10.35 o 
   4   9   8       34.18       31.50      9.03 o 
  -7  10   8        7.08       10.24      4.53 o 
  -6  10   8        8.64        6.69      4.11 o 
  -5  10   8       13.55       13.61      3.73 o 
  -4  10   8       21.43       18.65      3.50 o 
  -3  10   8        8.78       11.13      3.33 o 
  -2  10   8       56.62       44.95      3.73 o 
  -1  10   8        5.72       10.24      3.57 o 
   0  10   8       12.46       14.28      4.05 o 
   1  10   8       27.85       22.93      5.33 o 
   2  10   8       37.22       36.27      6.94 o 
   3  10   8      142.83      138.57     11.24 o 
  -6  11   8        1.96        5.42      4.35 o 
  -5  11   8        5.74        8.20      4.00 o 
  -4  11   8       16.17       20.12      4.55 o 
  -3  11   8      107.74      102.27      4.71 o 
  -2  11   8       52.48       53.66      4.12 o 
  -1  11   8       47.79       48.28      4.44 o 
   0  11   8        4.12        4.02      5.17 o 
   1  11   8      131.95      131.55      7.71 o 
   2  11   8       37.79       53.31      8.59 o 
  -5  12   8       10.70       10.08      4.36 o 
  -4  12   8        2.65        8.14      4.25 o 
  -3  12   8       99.23      101.34      5.32 o 
  -2  12   8       16.14       18.45      4.38 o 
  -1  12   8       14.08        9.32      7.38 o 
   0  12   8       64.88       62.82      6.72 o 
  -3  13   8       53.20       77.18      8.15 o 
  -2  13   8        0.28        9.80      5.45 o 
   1 -14   9        6.58       -0.15      6.46 o 
   2 -14   9        1.20       -1.49      6.43 o 
   3 -14   9        0.88       -1.50      6.45 o 
  -1 -13   9        2.04        9.12      6.85 o 
   0 -13   9       73.85       89.57      7.54 o 
   1 -13   9        1.39        4.29      6.38 o 
   2 -13   9       10.20       13.66      6.39 o 
   3 -13   9       30.17       28.48      5.37 o 
   4 -13   9        0.20        1.43      6.34 o 
   5 -13   9        1.41        8.90      7.16 o 
  -2 -12   9       14.06       12.45      6.39 o 
  -1 -12   9       40.54       47.35      6.69 o 
   0 -12   9       33.13       31.66      6.38 o 
   1 -12   9        4.09        1.74      5.67 o 
   2 -12   9       20.50       17.60      5.39 o 
   3 -12   9        1.21       -0.81      4.73 o 
   4 -12   9       11.39        2.10      8.92 o 
   5 -12   9        9.48       18.78      6.93 o 
   6 -12   9        1.61        7.93      9.91 o 
  -3 -11   9        0.52        0.90      8.92 o 
  -2 -11   9       31.53       29.49      6.38 o 
  -1 -11   9       42.50       45.90      6.12 o 
   0 -11   9       71.21       69.91      6.38 o 
   1 -11   9        6.50        1.54      5.22 o 
   2 -11   9       85.67       74.24      6.07 o 
   3 -11   9        0.67        2.55      5.76 o 
   4 -11   9        0.36        1.33      5.67 o 
   5 -11   9        3.17        8.60      6.38 o 
   6 -11   9       36.39       37.77      7.24 o 
  -4 -10   9        6.62        5.29      9.03 o 
  -3 -10   9       93.17       86.20      7.27 o 
  -2 -10   9        0.03        0.67      5.60 o 
  -1 -10   9      102.69      104.85      6.45 o 
   0 -10   9        6.81        7.71      5.07 o 
   1 -10   9       10.75       11.34      4.24 o 
   2 -10   9      845.96      801.76     12.69 o 
   3 -10   9       13.26       11.80      5.53 o 
   4 -10   9       11.38        2.74      5.60 o 
   5 -10   9        5.75        9.29      5.71 o 
   6 -10   9       38.85       39.30      6.69 o 
   7 -10   9       12.47       25.87      7.32 o 
  -5  -9   9       48.66       51.77      9.91 o 
  -4  -9   9       26.55       19.36      6.23 o 
  -3  -9   9      224.55      216.06     11.68 o 
  -2  -9   9       15.27       20.54      5.11 o 
  -1  -9   9       42.36       48.16      5.30 o 
   0  -9   9      322.58      296.13      8.41 o 
   1  -9   9        2.04        4.70      3.76 o 
   2  -9   9       14.05       10.01      4.59 o 
   3  -9   9       32.80       26.47      5.45 o 
   4  -9   9       12.73       17.00      5.53 o 
   5  -9   9      209.05      206.49      8.95 o 
   6  -9   9        3.23        2.91      6.14 o 
   7  -9   9        6.45        9.43      7.71 o 
  -5  -8   9        0.07      -11.12     11.12 o 
  -4  -8   9        2.47       -5.35      8.01 o 
  -3  -8   9        0.96        4.84      6.72 o 
  -2  -8   9        1.50       -0.65      4.75 o 
  -1  -8   9        3.26        5.99      3.78 o 
   0  -8   9      238.34      232.56      5.55 o 
   1  -8   9      576.73      562.91      8.33 o 
   2  -8   9        5.30        1.15      3.40 o 
   3  -8   9      152.59      153.64      7.08 o 
   4  -8   9       30.05       32.69      5.22 o 
   5  -8   9        4.81        5.37      5.95 o 
   6  -8   9        2.70        3.45      5.98 o 
   7  -8   9        0.10       -0.04      6.30 o 
  -6  -7   9       13.08       -7.77      8.70 o 
  -5  -7   9       38.35       45.54     14.43 o 
  -4  -7   9        2.17        1.25      6.35 o 
  -3  -7   9       22.60       18.09      3.84 o 
  -2  -7   9       75.39       76.36      4.49 o 
  -1  -7   9      158.60      145.27      7.41 o 
   0  -7   9       17.79       23.68      2.89 o 
   1  -7   9      180.93      183.76      4.59 o 
   2  -7   9      158.45      151.99      4.84 o 
   3  -7   9       12.54        2.76      3.75 o 
   4  -7   9       41.95       45.60      5.22 o 
   5  -7   9      108.07       90.83     11.57 o 
   6  -7   9        1.08        5.85      5.76 o 
   7  -7   9        6.55        7.58      6.23 o 
  -6  -6   9       49.12       50.32     13.77 o 
  -5  -6   9        1.46        0.73      6.50 o 
  -4  -6   9       67.47       64.79      7.92 o 
  -3  -6   9      300.08      299.15      5.81 o 
  -2  -6   9      107.02      108.88      4.29 o 
  -1  -6   9      482.54      485.25      6.38 o 
   0  -6   9       66.55       62.61      3.15 o 
   1  -6   9        7.50        5.68      2.76 o 
   2  -6   9      605.59      648.35      6.58 o 
   3  -6   9      320.42      343.51      6.35 o 
   4  -6   9       23.65       23.09      5.00 o 
   5  -6   9        0.66       -0.60      5.06 o 
   6  -6   9        3.62        4.66      5.33 o 
   7  -6   9       27.51       21.10      6.72 o 
   8  -6   9        1.35        8.61      6.81 o 
  -6  -5   9       13.86        7.42     12.45 o 
  -5  -5   9        3.02       -1.28      4.98 o 
  -4  -5   9       92.69       97.15      5.28 o 
  -3  -5   9        1.89       -2.66      2.91 o 
  -2  -5   9        6.19        6.79      2.31 o 
  -1  -5   9       29.71       29.53      2.29 o 
   0  -5   9      113.37      120.77      3.92 o 
   1  -5   9      191.59      181.98      3.95 o 
   2  -5   9      112.12       98.30      3.70 o 
   3  -5   9       17.42       10.58      2.62 o 
   4  -5   9      352.52      333.07      6.81 o 
   5  -5   9      209.04      207.02      7.59 o 
   6  -5   9       63.20       65.77      6.15 o 
   7  -5   9        3.91       -2.84      5.98 o 
   8  -5   9       18.57       21.35      6.81 o 
  -7  -4   9       14.15       14.50     10.57 o 
  -6  -4   9       36.93       26.17     14.87 o 
  -5  -4   9       85.25       80.93      5.63 o 
  -4  -4   9       69.11       69.99      3.46 o 
  -3  -4   9      105.08      109.99      3.80 o 
  -2  -4   9      680.01      710.69      6.42 o 
  -1  -4   9      448.26      459.41      4.70 o 
   0  -4   9      469.90      489.77      5.06 o 
   1  -4   9        2.51        2.51      2.03 o 
   2  -4   9      172.76      194.55      3.91 o 
   3  -4   9      538.90      546.74      6.84 o 
   4  -4   9       58.51       63.44      3.57 o 
   5  -4   9      325.16      287.32      7.90 o 
   6  -4   9        2.35       -4.33      5.06 o 
   7  -4   9        0.82        0.01      5.68 o 
   8  -4   9        4.34        7.74      6.92 o 
  -7  -3   9       10.16       18.59     13.11 o 
  -6  -3   9        2.34        5.90      4.42 o 
  -5  -3   9        2.71        2.06      3.08 o 
  -4  -3   9      961.80      958.21      9.13 o 
  -3  -3   9      200.69      200.06      4.45 o 
  -2  -3   9      153.69      164.49      3.53 o 
  -1  -3   9      666.16      648.84      5.15 o 
   0  -3   9      248.64      222.52      3.54 o 
   1  -3   9      583.88      615.91      5.57 o 
   2  -3   9       85.92       68.85      2.60 o 
   3  -3   9      107.58      102.87      4.18 o 
   4  -3   9      607.98      598.85     12.46 o 
   5  -3   9       80.08       86.34      5.67 o 
   6  -3   9      105.40      108.87      6.54 o 
   7  -3   9        1.63        6.40      6.05 o 
   8  -3   9        0.61        7.97     10.13 o 
  -7  -2   9       81.51       89.82     17.74 o 
  -6  -2   9      109.58      112.75     13.45 o 
  -5  -2   9      156.01      151.44      4.65 o 
  -4  -2   9     1094.83     1105.69      8.62 o 
  -3  -2   9     1245.44     1300.17      9.47 o 
  -2  -2   9       11.79       11.73      1.82 o 
  -1  -2   9       94.32       89.62      3.04 o 
   0  -2   9       72.97       69.54      2.57 o 
   1  -2   9      516.14      534.08      4.93 o 
   2  -2   9      158.97      166.45      4.45 o 
   3  -2   9       24.40       18.21      2.55 o 
   4  -2   9       70.96       65.09      3.59 o 
   5  -2   9      148.10      144.41      6.71 o 
   6  -2   9      126.35      120.13      8.15 o 
   7  -2   9        1.16       -0.40      6.14 o 
  -8  -1   9        1.27        2.01     10.18 o 
  -7  -1   9        3.61        9.55      7.22 o 
  -6  -1   9       51.51       59.79      4.10 o 
  -5  -1   9       94.61       96.32      6.91 o 
  -4  -1   9       80.84       84.18      4.12 o 
  -3  -1   9      505.81      508.10      4.66 o 
  -2  -1   9     1132.96     1153.11      7.21 o 
  -1  -1   9        9.01        8.81      1.27 o 
   0  -1   9      452.98      462.10      3.76 o 
   1  -1   9       12.11        7.84      1.71 o 
   2  -1   9     1157.63     1194.41      9.05 o 
   3  -1   9     1233.68     1249.61      9.47 o 
   4  -1   9       10.50        8.27      3.05 o 
   5  -1   9      278.84      295.84      7.06 o 
   6  -1   9        4.36        5.25      5.22 o 
   7  -1   9       35.13       23.95      6.15 o 
  -8   0   9        5.64        7.93      7.57 o 
  -7   0   9       36.16       34.63      5.07 o 
  -6   0   9       10.54        5.89      3.48 o 
  -5   0   9       28.11       27.87      3.20 o 
  -4   0   9       22.29       24.02      1.99 o 
  -3   0   9      126.79      118.56      3.81 o 
  -2   0   9        5.98        5.25      1.16 o 
  -1   0   9     1881.78     1962.82     12.26 o 
   0   0   9      598.67      628.05      4.45 o 
   1   0   9      101.45      107.93      2.64 o 
   2   0   9       74.39       66.94      2.33 o 
   3   0   9       79.54       76.33      2.79 o 
   4   0   9      711.28      724.26      7.38 o 
   5   0   9      106.23      110.91      5.51 o 
   6   0   9       86.79       82.72      6.15 o 
   7   0   9       46.75       53.50      6.62 o 
  -8   1   9        4.67        3.25      5.28 o 
  -7   1   9        0.65        1.35      3.86 o 
  -6   1   9      154.27      155.72      7.27 o 
  -5   1   9      386.45      385.38      6.38 o 
  -4   1   9      415.53      424.46      4.53 o 
  -3   1   9      152.06      150.77      2.83 o 
  -2   1   9      603.52      640.86      8.04 o 
  -1   1   9     1015.99     1014.16      9.06 o 
   0   1   9      784.10      737.87      7.44 o 
   1   1   9     1369.57     1440.12     10.03 o 
   2   1   9       14.89       19.74      2.17 o 
   3   1   9       49.89       49.71      2.77 o 
   4   1   9      146.55      141.56      4.58 o 
   5   1   9        1.10       -0.42      4.73 o 
   6   1   9       35.99       43.78      6.05 o 
   7   1   9        2.94        1.17      6.27 o 
  -8   2   9       10.90        9.59      5.26 o 
  -7   2   9        0.49        1.54      3.94 o 
  -6   2   9        1.99        8.88      3.26 o 
  -5   2   9       78.44       64.91      3.14 o 
  -4   2   9      302.29      316.30      3.99 o 
  -3   2   9      543.63      582.85      8.60 o 
  -2   2   9       39.77       26.44      9.03 o 
  -1   2   9      424.76      390.18      8.89 o 
   0   2   9      403.93      377.92      3.69 o 
   1   2   9      505.85      508.60      4.75 o 
   2   2   9     1085.05     1074.64      8.46 o 
   3   2   9     1540.32     1559.67     11.72 o 
   4   2   9       21.26       24.87      3.64 o 
   5   2   9      304.51      301.44      8.39 o 
   6   2   9       29.70       30.95      5.76 o 
   7   2   9        9.10       13.22      9.03 o 
  -8   3   9        4.30       14.44      7.09 o 
  -7   3   9       11.21       16.86      3.96 o 
  -6   3   9       32.61       31.48      3.32 o 
  -5   3   9      259.90      262.35      4.94 o 
  -4   3   9      387.26      396.81      4.57 o 
  -3   3   9      499.24      477.38     25.99 o 
  -2   3   9       98.31       79.09     11.68 o 
  -1   3   9       34.14       29.41      2.10 o 
   0   3   9      281.67      290.66      2.85 o 
   1   3   9       34.71       35.53      2.00 o 
   2   3   9       78.91       79.27      2.96 o 
   3   3   9        5.44        5.19      2.54 o 
   4   3   9      363.10      401.74      7.45 o 
   5   3   9       48.65       47.01      5.45 o 
   6   3   9       38.80       43.84      9.25 o 
  -8   4   9        1.22        8.80      5.08 o 
  -7   4   9       42.34       53.21      3.94 o 
  -6   4   9       36.87       46.93      3.46 o 
  -5   4   9      103.51      105.33      6.02 o 
  -4   4   9      105.76      101.60      4.38 o 
  -3   4   9      198.39      172.05     25.77 o 
  -2   4   9     2233.46     2141.93     62.56 o 
  -1   4   9      940.93      922.08     10.72 o 
   0   4   9      183.14      189.45      2.57 o 
   1   4   9      137.82      129.81      3.28 o 
   2   4   9      419.94      418.72      7.08 o 
   3   4   9      266.17      268.30      5.37 o 
   4   4   9       13.15        0.67      3.95 o 
   5   4   9       41.25       34.15      8.37 o 
   6   4   9        8.27        7.93      8.37 o 
  -8   5   9       31.99       36.06      5.25 o 
  -7   5   9        9.76       14.97      3.72 o 
  -6   5   9       82.04       67.60      3.59 o 
  -5   5   9      201.55      180.03      4.21 o 
  -4   5   9        2.29        1.32      1.52 o 
  -3   5   9        1.96       -4.41     11.68 o 
  -1   5   9        1.46        2.23      1.66 o 
   0   5   9       79.96       87.03      2.49 o 
   1   5   9      540.36      572.82      5.52 o 
   2   5   9      788.75      787.37      8.10 o 
   3   5   9      217.82      227.34      6.30 o 
   4   5   9      148.80      158.55      8.10 o 
   5   5   9      201.69      198.93     12.12 o 
   6   5   9      103.35       98.69     10.79 o 
  -8   6   9        2.23       10.88      9.18 o 
  -7   6   9       12.80       17.57      3.90 o 
  -6   6   9        0.87        1.83      2.77 o 
  -5   6   9       68.85       81.80      3.82 o 
  -4   6   9      387.92      375.16      3.88 o 
  -3   6   9      428.94      410.32      6.74 o 
  -2   6   9      573.43      558.59      7.01 o 
  -1   6   9       28.62       30.33      2.32 o 
   0   6   9     1548.26     1523.65     10.60 o 
   1   6   9       36.69       34.22      2.69 o 
   2   6   9        1.31       -0.21      3.73 o 
   3   6   9        0.28        5.16      5.05 o 
   4   6   9       40.57       20.05      7.71 o 
   5   6   9        0.69        1.54      8.59 o 
  -7   7   9        1.69       -0.92      3.84 o 
  -6   7   9      137.97      116.90      6.26 o 
  -5   7   9       11.98        6.39      2.75 o 
  -4   7   9      186.40      180.98      3.88 o 
  -3   7   9      341.18      335.01      4.34 o 
  -2   7   9      218.37      200.46      3.50 o 
  -1   7   9      165.96      164.03      4.27 o 
   0   7   9      856.46      858.16     10.83 o 
   1   7   9      360.90      356.76      6.79 o 
   2   7   9      631.79      635.65     16.12 o 
   3   7   9      375.06      375.79      9.52 o 
   4   7   9        7.25        9.03      7.71 o 
  -7   8   9        3.50        6.86      3.86 o 
  -6   8   9      192.52      206.93      5.64 o 
  -5   8   9        0.88        4.10      3.01 o 
  -4   8   9        3.11        4.37      2.48 o 
  -3   8   9      215.30      203.82      4.33 o 
  -2   8   9      485.90      491.72     12.31 o 
  -1   8   9       21.53       21.61      3.07 o 
   0   8   9       70.69       58.25      3.73 o 
   1   8   9      100.49       94.62      4.83 o 
   2   8   9        4.42        3.83      4.92 o 
   3   8   9        3.31        3.37      5.61 o 
   4   8   9       45.54       40.97      8.81 o 
  -7   9   9        0.45        1.64      4.18 o 
  -6   9   9       47.55       50.94      3.96 o 
  -5   9   9       28.67       27.92      3.33 o 
  -4   9   9        3.95        3.74      2.81 o 
  -3   9   9       21.32       23.20      3.00 o 
  -2   9   9      237.30      236.66      6.77 o 
  -1   9   9      224.71      225.21      5.66 o 
   0   9   9      214.01      221.12      6.35 o 
   1   9   9       51.09       70.07      5.40 o 
   2   9   9      133.53      145.12      8.48 o 
   3   9   9        3.46        7.05      7.71 o 
  -6  10   9        0.13        1.25      3.85 o 
  -5  10   9        0.14        1.39      3.52 o 
  -4  10   9        0.77        0.24      3.26 o 
  -3  10   9       35.32       30.21      3.49 o 
  -2  10   9        8.22       14.24      3.50 o 
  -1  10   9       15.68        8.15      3.70 o 
   0  10   9      102.47      102.81      5.12 o 
   1  10   9       59.17       53.25      5.82 o 
   2  10   9       89.91       79.99      6.67 o 
  -6  11   9        2.81        4.10      4.43 o 
  -5  11   9        2.91        2.44      3.84 o 
  -4  11   9       12.79       10.42      3.77 o 
  -3  11   9       74.61       76.63      4.64 o 
  -2  11   9        4.52        8.03      3.89 o 
  -1  11   9      211.30      226.85      8.71 o 
   0  11   9       44.99       54.02      5.82 o 
   1  11   9       37.75       31.28     13.88 o 
  -4  12   9        5.19        6.26      4.14 o 
  -3  12   9       13.32       21.47      4.33 o 
  -2  12   9        3.46        4.25      4.37 o 
  -1  12   9       71.78       73.36      6.14 o 
   0  12   9        1.07        9.83     12.23 o 
   0 -13  10        1.82        2.36      6.54 o 
   1 -13  10        0.25       -2.07      7.49 o 
   2 -13  10       74.78       83.38      9.14 o 
   3 -13  10       25.17       29.09      5.68 o 
   4 -13  10        9.44        7.06      6.65 o 
  -2 -12  10        7.01        7.18      6.76 o 
  -1 -12  10       85.83       77.17      8.70 o 
   0 -12  10       17.46       13.61      6.31 o 
   1 -12  10        2.00        6.18      5.74 o 
   2 -12  10       91.41       78.56      5.72 o 
   3 -12  10       95.94       84.84      7.01 o 
   4 -12  10        0.49       -0.33      6.14 o 
   5 -12  10       29.26       31.86      9.25 o 
  -3 -11  10       10.86        0.22      9.25 o 
  -2 -11  10        4.17        3.40      6.00 o 
  -1 -11  10        2.67       11.74      5.71 o 
   0 -11  10       33.49       31.53      5.84 o 
   1 -11  10        0.83       -2.09      5.61 o 
   2 -11  10       20.92       19.40      4.67 o 
   3 -11  10        0.16       -0.95      5.91 o 
   4 -11  10       28.25       32.70      6.12 o 
   5 -11  10        1.25        0.61      5.91 o 
   6 -11  10        4.60       -6.83      6.83 o 
  -4 -10  10        0.56       -7.27      9.03 o 
  -3 -10  10        5.37        9.34      5.96 o 
  -2 -10  10        1.09       -5.43      5.43 o 
  -1 -10  10        0.12       -1.28      5.45 o 
   0 -10  10       13.42       16.01      5.20 o 
   1 -10  10       88.30       86.04      4.87 o 
   2 -10  10      407.98      426.74      9.97 o 
   3 -10  10       32.00       31.79      6.94 o 
   4 -10  10       24.39       26.20      5.60 o 
   5 -10  10        8.60       14.81      6.02 o 
   6 -10  10        4.40       10.58      6.76 o 
  -4  -9  10        2.85       -3.64      7.38 o 
  -3  -9  10        2.57        1.57      9.91 o 
  -2  -9  10       38.33       43.52      5.58 o 
  -1  -9  10       69.75       62.51      5.60 o 
   0  -9  10        0.40        2.60      4.90 o 
   1  -9  10       20.68       34.80      4.10 o 
   2  -9  10       86.62       68.05      8.68 o 
   3  -9  10       38.01       40.45      5.45 o 
   4  -9  10        1.22       -1.82      5.08 o 
   5  -9  10       14.33       12.30      6.17 o 
   6  -9  10       25.76       18.39      6.39 o 
   7  -9  10        0.02        2.67      6.62 o 
  -5  -8  10       66.39       58.86     22.36 o 
  -4  -8  10       41.87       20.39      7.71 o 
  -3  -8  10      115.99      123.94      7.63 o 
  -2  -8  10      329.62      287.58     13.57 o 
  -1  -8  10       20.37       18.44      3.89 o 
   0  -8  10       65.91       76.98      3.91 o 
   1  -8  10      181.51      206.82      6.89 o 
   2  -8  10        5.29        0.52      4.23 o 
   3  -8  10       21.31       30.92      5.13 o 
   4  -8  10        8.59        8.15      5.37 o 
   5  -8  10       13.67       16.00      6.94 o 
   6  -8  10        7.03       11.24      6.23 o 
   7  -8  10        5.62        8.02      6.85 o 
  -5  -7  10        2.32       -2.96      7.07 o 
  -4  -7  10        0.53       -0.79      4.87 o 
  -3  -7  10      379.42      349.23      7.57 o 
  -2  -7  10       64.93       58.38      4.07 o 
  -1  -7  10      107.11      117.73      5.61 o 
   0  -7  10       12.06       10.39      3.17 o 
   1  -7  10       45.90       51.94      5.61 o 
   2  -7  10       21.86       14.43      3.35 o 
   3  -7  10        0.48        1.36      3.83 o 
   4  -7  10       21.05       18.52      4.98 o 
   5  -7  10       46.38       42.20      5.45 o 
   6  -7  10       38.04       36.83      5.84 o 
   7  -7  10        0.14       -1.76      6.54 o 
  -6  -6  10        8.75        2.31     12.34 o 
  -5  -6  10        8.76       -0.98      7.93 o 
  -4  -6  10      255.04      276.65      6.99 o 
  -3  -6  10        7.01        5.25      3.68 o 
  -2  -6  10        9.91       10.40      3.11 o 
  -1  -6  10      287.53      304.48      5.30 o 
   0  -6  10      124.14      131.48      4.64 o 
   1  -6  10      615.14      651.04      7.24 o 
   2  -6  10       63.22       62.45      3.07 o 
   3  -6  10       55.58       60.21      4.23 o 
   4  -6  10       32.51       39.66      4.90 o 
   5  -6  10        0.95        3.69      5.18 o 
   6  -6  10        5.04       13.93      5.74 o 
   7  -6  10        0.19        1.95      6.45 o 
  -6  -5  10       11.10        7.28     10.13 o 
  -5  -5  10       17.60       10.21      5.20 o 
  -4  -5  10      160.25      155.66      7.57 o 
  -3  -5  10       32.89       34.58      4.16 o 
  -2  -5  10       12.24       14.85      2.57 o 
  -1  -5  10        3.64        4.89      2.24 o 
   0  -5  10        6.67        3.06      2.29 o 
   1  -5  10       25.41       29.38      2.49 o 
   2  -5  10       10.91        5.99      2.63 o 
   3  -5  10      222.34      233.56      5.54 o 
   4  -5  10       31.78       36.54      4.09 o 
   5  -5  10       17.36       20.60      5.37 o 
   6  -5  10        9.41        9.52      5.22 o 
   7  -5  10       14.94       17.68      6.18 o 
  -7  -4  10        5.12        7.73      9.58 o 
  -6  -4  10       23.59       18.91      7.94 o 
  -5  -4  10      206.01      244.17      8.02 o 
  -4  -4  10       86.49       87.05      4.08 o 
  -3  -4  10      251.30      257.35      4.37 o 
  -2  -4  10      365.51      383.99      4.88 o 
  -1  -4  10       61.78       62.23      2.34 o 
   0  -4  10       38.53       40.67      2.39 o 
   1  -4  10       38.74       35.18      2.35 o 
   2  -4  10      369.18      382.27      4.96 o 
   3  -4  10      381.13      367.87      6.09 o 
   4  -4  10      239.12      209.18      6.14 o 
   5  -4  10        6.55        3.89      4.75 o 
   6  -4  10        6.54        4.89      5.27 o 
   7  -4  10        1.01        2.35      6.30 o 
  -7  -3  10        0.64       -4.34      7.03 o 
  -6  -3  10        0.80        2.31      5.84 o 
  -5  -3  10       89.81       70.88      5.06 o 
  -4  -3  10      109.99      113.38      6.58 o 
  -3  -3  10      226.14      225.44      4.12 o 
  -2  -3  10        7.38        9.69      2.13 o 
  -1  -3  10      660.51      678.77      5.95 o 
   0  -3  10      305.34      309.12      4.48 o 
   1  -3  10      864.01      867.75      7.04 o 
   2  -3  10      138.52      139.99      3.77 o 
   3  -3  10      816.65      830.61      8.76 o 
   4  -3  10     1065.43     1078.88     18.41 o 
   5  -3  10       18.01       21.10      4.90 o 
   6  -3  10       26.38       31.92      5.83 o 
   7  -3  10       18.20       18.99      6.18 o 
  -7  -2  10       17.60        7.32      9.93 o 
  -6  -2  10       10.77        3.35      4.83 o 
  -5  -2  10      399.76      394.83      6.81 o 
  -4  -2  10      173.74      181.97      4.41 o 
  -3  -2  10      242.82      247.21      4.84 o 
  -2  -2  10       65.01       74.73      2.94 o 
  -1  -2  10        7.46        7.18      1.82 o 
   0  -2  10        0.07        2.18      1.79 o 
   1  -2  10        3.20        4.74      1.94 o 
   2  -2  10        8.16        3.65      2.14 o 
   3  -2  10        1.71        1.99      2.99 o 
   4  -2  10       74.59       55.53      3.61 o 
   5  -2  10        7.26        7.56      4.75 o 
   6  -2  10        0.94        0.48      4.96 o 
   7  -2  10       37.26       47.20      6.76 o 
  -7  -1  10       21.83       18.40      5.66 o 
  -6  -1  10        1.03        0.99      3.82 o 
  -5  -1  10      464.32      483.84      7.30 o 
  -4  -1  10      544.93      562.54      5.41 o 
  -3  -1  10      111.84      110.63      4.24 o 
  -2  -1  10     2794.04     2919.21     19.44 o 
  -1  -1  10      322.11      323.49      3.58 o 
   0  -1  10      629.70      670.10      5.42 o 
   1  -1  10      528.42      527.37      4.92 o 
   2  -1  10      282.44      297.91      4.51 o 
   3  -1  10       60.52       65.00      2.98 o 
   4  -1  10       30.53       31.29      3.36 o 
   5  -1  10       31.25       36.84      7.60 o 
   6  -1  10       13.81        3.35      5.58 o 
   7  -1  10        9.27        9.17      6.45 o 
  -8   0  10        1.21       10.35      8.37 o 
  -7   0  10      115.82      103.49      7.02 o 
  -6   0  10       41.67       39.50      3.90 o 
  -5   0  10        0.52        0.76      3.08 o 
  -4   0  10      252.98      258.62      3.61 o 
  -3   0  10        8.63        9.23      1.63 o 
  -2   0  10      500.49      505.29      8.11 o 
  -1   0  10       13.58       16.27      1.20 o 
   0   0  10        3.39        8.85      1.36 o 
   1   0  10      226.03      226.11      3.59 o 
   2   0  10      255.43      248.64      3.77 o 
   3   0  10      329.57      331.93      5.99 o 
   4   0  10      180.61      186.96      5.29 o 
   5   0  10       86.44       93.33      9.47 o 
   6   0  10      139.91      151.89      7.78 o 
   7   0  10       14.95       15.25      6.24 o 
  -8   1  10       57.64       54.65      9.67 o 
  -7   1  10       37.03       42.31      4.45 o 
  -6   1  10       78.68       90.36      6.52 o 
  -5   1  10      157.62      157.33      4.75 o 
  -4   1  10      269.11      293.92      4.82 o 
  -3   1  10      379.56      382.28      5.47 o 
  -2   1  10      444.92      412.33      4.49 o 
  -1   1  10       89.16       87.99      3.60 o 
   0   1  10       92.84       88.28      2.59 o 
   1   1  10       40.23       38.63      2.02 o 
   2   1  10        9.92       10.14      2.30 o 
   3   1  10        9.70        9.22      2.41 o 
   4   1  10        0.14       -3.55      3.55 o 
   5   1  10        1.25        1.63      4.89 o 
   6   1  10       12.46       18.13      5.83 o 
   7   1  10        5.63        8.15      9.91 o 
  -8   2  10       45.58       54.36     10.44 o 
  -7   2  10        0.34        3.19      3.95 o 
  -6   2  10        2.67        1.51      3.33 o 
  -5   2  10      101.02       79.48      7.31 o 
  -4   2  10      103.80      111.31      6.05 o 
  -3   2  10      315.43      312.38      6.10 o 
  -2   2  10      419.51      395.21     25.77 o 
  -1   2  10      424.91      390.98      4.56 o 
   0   2  10      425.61      425.31      4.51 o 
   1   2  10      530.31      539.22      5.11 o 
   2   2  10      228.33      220.38      4.13 o 
   3   2  10      210.32      218.72      5.09 o 
   4   2  10       15.60       16.27      3.84 o 
   5   2  10       38.90       35.34      5.45 o 
   6   2  10       63.70       70.27      9.69 o 
  -8   3  10       45.98       50.66      5.78 o 
  -7   3  10       20.74       21.10      4.13 o 
  -6   3  10       13.42       11.94      3.29 o 
  -5   3  10        7.30        7.93      2.71 o 
  -4   3  10       48.64       41.93      3.00 o 
  -3   3  10      513.41      491.26     29.52 o 
  -2   3  10        0.76        5.29      9.91 o 
  -1   3  10      208.36      211.42      3.07 o 
   0   3  10       36.37       30.31      2.70 o 
   1   3  10      158.62      152.94      3.37 o 
   2   3  10      605.25      641.06      6.20 o 
   3   3  10      478.20      493.02      7.31 o 
   4   3  10        9.34        3.47      3.89 o 
   5   3  10       89.71       94.29      8.59 o 
   6   3  10      436.56      439.27     15.86 o 
  -8   4  10        7.93        1.55      5.29 o 
  -7   4  10       54.05       59.18      4.20 o 
  -6   4  10       58.88       73.05      3.90 o 
  -5   4  10      240.32      219.67      5.79 o 
  -4   4  10       41.18       46.61      1.87 o 
  -3   4  10        7.21        4.85     10.79 o 
  -2   4  10      838.13      831.84     36.35 o 
  -1   4  10      267.94      263.88      4.82 o 
   0   4  10      737.65      734.57      7.82 o 
   1   4  10     1136.92     1142.99      8.61 o 
   2   4  10       72.22       75.65      3.38 o 
   3   4  10        1.88        3.56      3.24 o 
   4   4  10      223.18      201.78      8.31 o 
   5   4  10      216.03      197.60     11.90 o 
   6   4  10       20.23       16.74      9.25 o 
  -8   5  10        1.70        1.52      5.50 o 
  -7   5  10       43.85       34.53      4.95 o 
  -6   5  10       13.37        7.91      3.12 o 
  -5   5  10       51.29       44.74      2.74 o 
  -4   5  10      107.43      113.91      4.77 o 
  -3   5  10      377.98      374.72     25.99 o 
  -1   5  10        1.63        1.81      1.66 o 
   0   5  10     1475.15     1413.72     13.11 o 
   1   5  10      891.25      894.33      8.19 o 
   2   5  10       48.67       46.12      4.00 o 
   3   5  10      113.07      111.11      7.27 o 
   4   5  10      245.47      252.22      9.00 o 
   5   5  10        8.16        9.25      8.37 o 
  -7   6  10        4.24        9.60      3.79 o 
  -6   6  10       10.13        8.97      2.75 o 
  -5   6  10      304.53      319.80      5.97 o 
  -4   6  10        8.11        8.14      2.60 o 
  -2   6  10      166.87      159.54      2.67 o 
  -1   6  10      623.11      630.05      6.99 o 
   0   6  10      199.08      207.50      4.91 o 
   1   6  10        1.35        3.37      3.30 o 
   2   6  10      184.42      183.18      6.35 o 
   3   6  10        6.97        2.80      5.13 o 
   4   6  10       66.27       65.43      8.59 o 
   5   6  10       88.01       76.00      9.91 o 
  -7   7  10        0.27        4.27      3.82 o 
  -6   7  10        2.89        4.39      3.16 o 
  -5   7  10      256.24      274.32      7.17 o 
  -4   7  10       37.99       30.63      3.19 o 
  -3   7  10       41.06       33.51      2.79 o 
  -2   7  10      500.07      474.02      8.06 o 
  -1   7  10      167.31      157.69      4.33 o 
   0   7  10      193.23      203.54      5.34 o 
   1   7  10      295.67      307.06      6.57 o 
   2   7  10      120.80      135.92      6.57 o 
   3   7  10      102.15      117.75      7.01 o 
   4   7  10       66.32       61.02      9.03 o 
  -7   8  10       48.04       53.90      4.68 o 
  -6   8  10       25.98       34.57      3.82 o 
  -5   8  10       85.73       87.39      3.98 o 
  -4   8  10       66.92       58.01      2.88 o 
  -3   8  10        8.09        8.28      2.35 o 
  -2   8  10       14.17       15.17      2.72 o 
  -1   8  10       48.54       49.73      3.43 o 
   0   8  10       40.63       36.20      3.69 o 
   1   8  10        1.66        4.28      3.89 o 
   2   8  10       75.30       75.28      5.89 o 
   3   8  10      147.02      159.77      8.57 o 
  -6   9  10      199.33      217.85      8.12 o 
  -5   9  10       53.21       58.77      3.34 o 
  -4   9  10       65.41       66.04      3.47 o 
  -3   9  10       43.57       46.70      3.09 o 
  -2   9  10       41.23       43.36      3.24 o 
  -1   9  10       79.51       80.63      4.15 o 
   0   9  10      238.03      233.28      6.54 o 
   1   9  10      112.73      110.91      6.46 o 
   2   9  10       92.23       95.92      6.71 o 
   3   9  10       12.46       14.32      7.93 o 
  -6  10  10       39.26       46.72      5.68 o 
  -5  10  10        3.84        3.27      4.89 o 
  -4  10  10       14.35       13.17      3.80 o 
  -3  10  10       44.24       42.74      3.58 o 
  -2  10  10       20.24       16.29      5.35 o 
  -1  10  10       26.78       29.94      3.92 o 
   0  10  10       20.53       20.28      4.25 o 
   1  10  10        1.51       -5.40      5.40 o 
   2  10  10       83.40       75.35      7.08 o 
  -5  11  10       29.62       21.95      5.67 o 
  -4  11  10       21.90       32.53      3.87 o 
  -3  11  10      183.00      216.48     12.01 o 
  -2  11  10       27.22       27.28      4.05 o 
  -1  11  10        0.58       -0.39      5.00 o 
   0  11  10        1.09        0.71      5.50 o 
  -3  12  10        3.04        5.28      4.22 o 
  -2  12  10       64.02       80.31      4.99 o 
   0 -13  11        2.90        9.91      9.91 o 
   1 -13  11       14.18       15.99      6.52 o 
   2 -13  11        0.41        5.62      6.70 o 
   3 -13  11        5.92        7.31      5.67 o 
  -1 -12  11       16.97       20.93      6.85 o 
   0 -12  11        8.11       11.14      6.23 o 
   1 -12  11       10.39        7.16      6.31 o 
   2 -12  11       91.85      103.85      6.98 o 
   3 -12  11       16.59       14.55      6.24 o 
   4 -12  11       12.95       12.51      6.49 o 
   5 -12  11       17.31       12.56      9.69 o 
  -2 -11  11        0.61       -3.52      6.39 o 
  -1 -11  11        5.28        6.50      6.08 o 
   0 -11  11        4.48       -1.83      5.65 o 
   1 -11  11       47.44       53.18      6.39 o 
   2 -11  11      820.90      777.75     11.13 o 
   3 -11  11       14.42       19.43      5.76 o 
   4 -11  11       22.90       13.43      6.15 o 
   5 -11  11        0.59       -0.92      6.05 o 
  -3 -10  11       15.64       12.15     27.43 o 
  -2 -10  11        2.04       -6.08      6.08 o 
  -1 -10  11       29.84       36.43      5.74 o 
   0 -10  11        2.84        5.65      5.20 o 
   1 -10  11      206.41      194.09      6.44 o 
   2 -10  11        1.17        5.92      5.52 o 
   3 -10  11       58.61       54.05      6.31 o 
   4 -10  11        0.71       -0.91      5.45 o 
   5 -10  11       22.95       18.64      6.23 o 
   6 -10  11        0.49       -1.34      6.23 o 
  -4  -9  11      146.25      154.65     12.78 o 
  -3  -9  11       17.16        8.66     14.43 o 
  -2  -9  11        6.19        6.40      5.14 o 
  -1  -9  11        1.76       -6.66      6.66 o 
   0  -9  11       29.35       24.37      6.30 o 
   1  -9  11       60.08       60.85      4.84 o 
   2  -9  11       45.07       37.23      5.27 o 
   3  -9  11       10.79       15.01      5.22 o 
   4  -9  11       30.37       25.30      5.91 o 
   5  -9  11      167.35      145.87      8.86 o 
   6  -9  11        0.07       -1.54      6.23 o 
  -5  -8  11        4.68       -7.97      7.97 o 
  -4  -8  11       43.98       32.25     16.41 o 
  -3  -8  11       82.50       70.70      6.60 o 
  -2  -8  11       13.83        6.34      5.83 o 
  -1  -8  11       37.18       30.10      5.82 o 
   0  -8  11       50.97       45.87      4.34 o 
   1  -8  11      118.03      135.30     10.13 o 
   2  -8  11       18.63       16.23      6.35 o 
   3  -8  11        0.60       -1.54      4.98 o 
   4  -8  11       57.00       68.56      5.84 o 
   5  -8  11       52.09       57.27      6.46 o 
   6  -8  11        1.25        0.77      6.07 o 
   7  -8  11       10.13       21.44      7.23 o 
  -5  -7  11      224.17      212.59     12.34 o 
  -4  -7  11        7.29       -2.27      7.93 o 
  -3  -7  11        1.01        3.08      4.09 o 
  -2  -7  11       37.15       33.26      5.41 o 
  -1  -7  11        4.62        8.75      3.67 o 
   0  -7  11        2.00        1.60      2.60 o 
   1  -7  11        3.18        3.16      3.39 o 
   2  -7  11       49.74       40.56      3.54 o 
   3  -7  11       43.16       41.48      5.20 o 
   4  -7  11       73.56       74.56      5.53 o 
   5  -7  11       17.88       19.34      5.83 o 
   6  -7  11        2.19        7.67      6.07 o 
   7  -7  11       44.92       41.25      7.00 o 
  -6  -6  11        2.91       -6.17      7.68 o 
  -5  -6  11        1.39       -2.63     10.46 o 
  -4  -6  11      294.68      327.56      9.74 o 
  -3  -6  11       71.55       70.53      7.25 o 
  -2  -6  11        1.63       -3.05      3.05 o 
  -1  -6  11       79.23       79.03      4.05 o 
   0  -6  11       41.98       45.54      3.16 o 
   1  -6  11       74.08       73.61      3.83 o 
   2  -6  11        1.39        2.01      2.77 o 
   3  -6  11        3.36        3.21      3.74 o 
   4  -6  11        1.24        5.68      4.75 o 
   5  -6  11       83.63       98.28      6.31 o 
   6  -6  11       13.92       17.15      5.80 o 
   7  -6  11       20.61       20.30      6.92 o 
  -6  -5  11        7.75       -1.42      7.44 o 
  -5  -5  11       21.01       14.08      5.61 o 
  -4  -5  11      116.18       97.09      5.80 o 
  -3  -5  11       22.46       21.59      3.59 o 
  -2  -5  11      258.58      239.52      4.53 o 
  -1  -5  11       97.90       94.76      3.04 o 
   0  -5  11      114.96      124.09      4.94 o 
   1  -5  11      875.01      924.59      8.92 o 
   2  -5  11       88.52       93.63      4.08 o 
   3  -5  11       15.95       14.22      3.35 o 
   4  -5  11       77.71       77.85      4.62 o 
   5  -5  11      233.72      236.64      7.78 o 
   6  -5  11      107.80       98.02      6.93 o 
   7  -5  11        2.13        6.74      6.62 o 
  -6  -4  11       89.67      100.64      6.87 o 
  -5  -4  11      115.67      105.43      7.82 o 
  -4  -4  11        2.42       -3.67      3.67 o 
  -3  -4  11       42.91       46.76      3.66 o 
  -2  -4  11      194.60      207.12      4.36 o 
  -1  -4  11      854.63      892.49      8.50 o 
   0  -4  11      473.37      515.74      5.91 o 
   1  -4  11      278.20      275.44      4.45 o 
   2  -4  11      206.69      187.08      4.79 o 
   3  -4  11      271.05      293.38      5.72 o 
   4  -4  11      422.28      434.53      7.81 o 
   5  -4  11       27.19       25.07      5.62 o 
   6  -4  11        0.87        0.67      5.76 o 
   7  -4  11       23.41       21.41      6.38 o 
  -7  -3  11        3.70       -4.45     12.56 o 
  -6  -3  11        0.63        4.17      5.09 o 
  -5  -3  11       65.97       71.75      6.01 o 
  -4  -3  11      111.66      107.33      7.06 o 
  -3  -3  11       71.14       74.10      3.74 o 
  -2  -3  11       39.20       37.13      2.42 o 
  -1  -3  11     2096.71     2150.46     14.39 o 
   0  -3  11      751.47      758.42      6.56 o 
   1  -3  11        8.62        6.93      2.22 o 
   2  -3  11      196.91      211.83      4.45 o 
   3  -3  11        5.86       12.59      3.21 o 
   4  -3  11      260.67      243.65      6.42 o 
   5  -3  11       57.09       76.72      5.91 o 
   6  -3  11       11.89       18.93      5.91 o 
   7  -3  11        0.49       -4.24      6.36 o 
  -7  -2  11      131.52      130.41     15.32 o 
  -6  -2  11       47.82       40.91      5.90 o 
  -5  -2  11       31.42       22.60      3.81 o 
  -4  -2  11       92.76       97.26      6.58 o 
  -3  -2  11      130.19      142.98      3.83 o 
  -2  -2  11      594.14      619.94      5.61 o 
  -1  -2  11      142.97      131.71      3.33 o 
   0  -2  11       38.00       36.80      2.15 o 
   1  -2  11       10.38        5.53      2.05 o 
   2  -2  11      137.87      127.61      3.93 o 
   3  -2  11      350.05      332.94      6.33 o 
   4  -2  11      122.20      113.85      5.25 o 
   5  -2  11        3.04        0.21      4.98 o 
   6  -2  11      123.17      143.82     10.57 o 
   7  -2  11      147.89      165.37      8.95 o 
  -7  -1  11       93.57      101.87      9.73 o 
  -6  -1  11      124.82      124.39      5.85 o 
  -5  -1  11       25.84       18.15      3.58 o 
  -4  -1  11       47.31       38.36      3.26 o 
  -3  -1  11      361.18      384.38      4.61 o 
  -2  -1  11     1561.08     1584.19     12.29 o 
  -1  -1  11      283.80      302.13      3.69 o 
   0  -1  11      113.16      122.44      2.94 o 
   1  -1  11       35.73       38.97      2.22 o 
   2  -1  11       45.07       46.66      2.66 o 
   3  -1  11       52.57       50.44      3.38 o 
   4  -1  11       94.96       99.30      4.90 o 
   5  -1  11       44.58       34.56      5.37 o 
   6  -1  11        3.78        5.53      5.67 o 
   7  -1  11        6.30        4.85      8.81 o 
  -7   0  11      169.09      197.61      8.52 o 
  -6   0  11       19.28       23.80      3.92 o 
  -5   0  11       20.88       21.88      3.33 o 
  -4   0  11       36.32       37.82      3.24 o 
  -3   0  11       79.90       73.45      3.86 o 
  -2   0  11       82.21       79.16      3.89 o 
  -1   0  11       68.51       52.26      3.02 o 
   0   0  11      434.38      432.19      4.16 o 
   1   0  11     1121.46     1134.97      8.57 o 
   2   0  11      190.63      200.03      4.09 o 
   3   0  11      164.41      165.69      4.27 o 
   4   0  11      104.10      107.83      5.04 o 
   5   0  11      227.99      225.38     10.35 o 
   6   0  11       44.10       50.38      6.30 o 
  -7   1  11      161.39      174.87      9.19 o 
  -6   1  11       28.91       35.63      3.75 o 
  -5   1  11      126.28      112.65      7.12 o 
  -4   1  11       20.30       21.56      2.60 o 
  -3   1  11      170.25      177.98      3.15 o 
  -2   1  11      279.02      270.37      4.66 o 
  -1   1  11       81.70       77.60      2.64 o 
   0   1  11      244.72      269.78      2.89 o 
   1   1  11       49.97       44.89      2.13 o 
   2   1  11        2.11        1.45      2.21 o 
   3   1  11       12.85        8.70      2.75 o 
   4   1  11      124.92      112.57      5.91 o 
   5   1  11       39.34       35.36      5.52 o 
   6   1  11       36.50       33.04      9.25 o 
  -7   2  11        2.82       -1.79      4.00 o 
  -6   2  11        7.93        7.95      3.42 o 
  -5   2  11       16.66       10.46      2.86 o 
  -4   2  11      396.42      365.03      4.52 o 
  -3   2  11      271.82      268.43      7.46 o 
  -2   2  11       84.81       86.91      3.82 o 
  -1   2  11      288.84      262.08      3.67 o 
   0   2  11      508.02      519.92      6.35 o 
   1   2  11      434.42      445.62      4.80 o 
   2   2  11      605.26      624.36      8.14 o 
   3   2  11      135.31      133.47      4.64 o 
   4   2  11      305.93      302.90      6.86 o 
   5   2  11      127.99      129.75     10.79 o 
   6   2  11       13.60       15.86      9.03 o 
  -7   3  11        6.85        5.96      4.03 o 
  -6   3  11        5.95        5.79      3.22 o 
  -5   3  11        9.61        8.28      2.67 o 
  -4   3  11      372.94      332.85      3.55 o 
  -3   3  11      329.76      327.14     27.54 o 
  -2   3  11      446.29      412.17     28.42 o 
  -1   3  11        3.80        5.50      1.51 o 
   0   3  11        6.73        5.00      2.05 o 
   1   3  11       47.87       43.07      2.27 o 
   2   3  11        1.92        2.75      2.70 o 
   3   3  11       31.46       37.44      5.14 o 
   4   3  11      342.65      350.79     13.44 o 
   5   3  11      218.05      193.20     11.90 o 
   6   3  11        4.01        8.59      9.25 o 
  -7   4  11        5.62        6.80      3.79 o 
  -6   4  11        2.80       -1.48      3.14 o 
  -5   4  11       13.45       16.75      2.48 o 
  -4   4  11       57.66       66.94      4.51 o 
  -3   4  11      253.53      248.05     25.99 o 
  -2   4  11      133.71      143.41     24.67 o 
  -1   4  11       59.71       59.20      2.41 o 
   0   4  11      145.80      140.31      4.46 o 
   1   4  11       22.69       22.38      3.14 o 
   2   4  11      414.88      424.67      7.96 o 
   3   4  11      206.49      205.68      6.72 o 
   4   4  11        2.76       -2.76      5.39 o 
   5   4  11       63.62       53.75      8.81 o 
  -7   5  11        0.90        1.95      3.75 o 
  -6   5  11        0.70        3.80      2.98 o 
  -5   5  11        0.28       -2.01      2.01 o 
  -4   5  11       48.87       52.43     14.10 o 
  -3   5  11       86.46       66.53     13.88 o 
  -1   5  11     1091.26     1032.70     11.94 o 
   0   5  11       62.32       61.29      3.07 o 
   1   5  11        7.51       12.35      3.29 o 
   2   5  11      486.04      505.16      8.27 o 
   3   5  11      401.27      401.62      9.60 o 
   4   5  11      116.88      127.55     10.57 o 
   5   5  11      155.14      182.85     12.56 o 
  -7   6  11        2.79        5.06      3.67 o 
  -6   6  11        3.04        0.30      2.96 o 
  -5   6  11      111.00      104.99      6.15 o 
  -4   6  11      207.53      188.35     25.11 o 
  -2   6  11       49.78       47.80      4.96 o 
  -1   6  11      106.96      112.08      3.80 o 
   0   6  11       29.08       33.26      3.17 o 
   1   6  11      194.48      199.28      8.34 o 
   2   6  11        1.13        3.07      4.67 o 
   3   6  11       10.88        0.65      5.49 o 
   4   6  11       54.11       60.80      8.59 o 
  -7   7  11       20.18       15.27      5.17 o 
  -6   7  11       14.83        8.05      4.80 o 
  -5   7  11       98.45      107.95      6.08 o 
  -4   7  11      176.20      174.79      7.93 o 
  -3   7  11       69.35       64.30      3.70 o 
  -2   7  11       33.48       37.30      2.32 o 
  -1   7  11      138.25      131.65      4.32 o 
   0   7  11       69.06       67.42      3.69 o 
   1   7  11       78.71       87.66      4.70 o 
   2   7  11      175.41      183.01      7.81 o 
   3   7  11      144.13      152.23     10.90 o 
   4   7  11       47.20       37.01      8.81 o 
  -6   8  11      198.25      165.97     15.35 o 
  -5   8  11      108.94      118.47      5.83 o 
  -4   8  11       16.62       15.26      3.43 o 
  -3   8  11        6.66        5.29      4.74 o 
  -2   8  11       45.64       46.55      2.88 o 
  -1   8  11        0.13        0.20      3.01 o 
   0   8  11        2.28        3.55      3.63 o 
   1   8  11       48.19       37.28      4.40 o 
   2   8  11       52.26       52.63      5.66 o 
   3   8  11      131.73      154.87     11.01 o 
  -6   9  11       31.27       31.00      7.05 o 
  -5   9  11        4.94        2.75      4.36 o 
  -4   9  11       26.25       23.49      4.96 o 
  -3   9  11       94.96      100.83      4.43 o 
  -2   9  11       36.16       35.98      3.30 o 
  -1   9  11       48.35       54.24      3.86 o 
   0   9  11       42.09       44.84      4.30 o 
   1   9  11       86.03       95.75      6.18 o 
   2   9  11       38.42       44.86     11.68 o 
  -5  10  11        6.41       11.23      4.90 o 
  -4  10  11        0.49       -4.53      4.67 o 
  -3  10  11       68.25       65.89      3.63 o 
  -2  10  11        2.27        9.27      3.52 o 
  -1  10  11       15.49       10.77      4.02 o 
   0  10  11       13.67       17.91      7.23 o 
   1  10  11      128.27      136.92      7.63 o 
  -4  11  11        7.96        7.50      5.45 o 
  -3  11  11        8.05       12.08      5.45 o 
  -2  11  11       15.22       23.22      4.08 o 
  -1  11  11       68.35       88.28      9.18 o 
   0  11  11        9.92       17.49     12.45 o 
  -1 -12  12        1.00        0.00      9.25 o 
   0 -12  12        7.21       10.10      6.36 o 
   1 -12  12        0.05        1.43      7.82 o 
   2 -12  12        7.33       14.85      5.50 o 
   3 -12  12      150.27      153.76     10.46 o 
   4 -12  12        0.66       -2.46      6.83 o 
  -2 -11  12       48.79       45.76     18.06 o 
  -1 -11  12        4.79        2.31     10.98 o 
   0 -11  12        2.15       -2.49     10.24 o 
   1 -11  12       11.81        7.05      6.08 o 
   2 -11  12        0.03        5.27      4.74 o 
   3 -11  12      221.42      181.14      9.38 o 
   4 -11  12        0.00       -4.25      6.15 o 
   5 -11  12       68.11       64.18      7.61 o 
  -3 -10  12        2.95       -4.99     13.11 o 
  -2 -10  12       42.16       39.96     28.97 o 
  -1 -10  12        9.41        5.36      9.07 o 
   0 -10  12       18.93        4.21     10.03 o 
   1 -10  12       66.90       63.70      5.16 o 
   2 -10  12        8.17        0.93      5.37 o 
   3 -10  12       21.42       21.90      5.71 o 
   4 -10  12       28.67       23.77      8.70 o 
   5 -10  12       32.26       36.58      6.65 o 
  -4  -9  12       63.96       63.64     26.66 o 
  -3  -9  12        2.39       -7.45      7.45 o 
  -2  -9  12       27.35       21.40     21.37 o 
  -1  -9  12        5.53        0.05      5.96 o 
   0  -9  12        5.69       -1.08      7.99 o 
   1  -9  12        0.15       -2.16      3.95 o 
   2  -9  12       54.03       39.18      5.49 o 
   3  -9  12        0.74        0.94      5.43 o 
   4  -9  12       38.20       39.36      5.96 o 
   5  -9  12        1.95       -5.18      6.14 o 
   6  -9  12        9.03       -0.89      8.48 o 
  -4  -8  12       16.23        5.62     11.79 o 
  -3  -8  12        1.83       -3.65      7.71 o 
  -2  -8  12       10.29       14.30      7.73 o 
  -1  -8  12      217.65      216.09      9.16 o 
   0  -8  12       27.26       27.85      3.60 o 
   1  -8  12        3.32        0.34      4.17 o 
   2  -8  12       59.91       54.99      5.37 o 
   3  -8  12       46.41       58.67      5.83 o 
   4  -8  12        9.07       19.54      5.68 o 
   5  -8  12        2.47        4.82      5.91 o 
   6  -8  12        0.52        3.13      6.52 o 
  -5  -7  12        1.90       -3.98      7.82 o 
  -4  -7  12       24.53       13.59     13.44 o 
  -3  -7  12       11.65        9.34      6.42 o 
  -2  -7  12       11.48        6.54      4.32 o 
  -1  -7  12        0.38       -0.89      3.67 o 
   0  -7  12       27.86       22.84      3.28 o 
   1  -7  12        0.46       -3.78      3.78 o 
   2  -7  12       48.61       41.13      4.29 o 
   3  -7  12        0.42        3.00      4.64 o 
   4  -7  12       15.16       11.37      5.45 o 
   5  -7  12        1.82       -4.01      5.67 o 
   6  -7  12       15.35       18.83      6.54 o 
  -5  -6  12       14.55       11.29      7.40 o 
  -4  -6  12        2.70        2.10      5.28 o 
  -3  -6  12       88.51       85.98      9.41 o 
  -2  -6  12      336.09      347.57      6.15 o 
  -1  -6  12       18.00       17.50      3.22 o 
   0  -6  12       62.32       67.87      3.45 o 
   1  -6  12        2.22        1.20      2.99 o 
   2  -6  12        8.35       13.58      3.17 o 
   3  -6  12      100.67      118.10      5.54 o 
   4  -6  12       15.41       17.12      5.06 o 
   5  -6  12       69.83       54.61      5.91 o 
   6  -6  12       66.29       57.25      6.38 o 
   7  -6  12       16.19       26.22      9.91 o 
  -6  -5  12        7.44       -1.28      7.86 o 
  -5  -5  12       25.91       25.55      6.02 o 
  -4  -5  12       87.43       81.03     12.82 o 
  -3  -5  12        0.28       -3.86      3.86 o 
  -2  -5  12       14.46       11.66      3.06 o 
  -1  -5  12      184.03      174.86      4.32 o 
   0  -5  12      151.25      155.03      4.19 o 
   1  -5  12      106.84      105.94      4.32 o 
   2  -5  12       70.04       67.83      3.51 o 
   3  -5  12      316.46      326.55      7.15 o 
   4  -5  12      366.85      361.97      9.11 o 
   5  -5  12      134.74      103.78      6.62 o 
   6  -5  12       27.64       21.07      6.00 o 
   7  -5  12       29.52       31.06      7.09 o 
  -6  -4  12        1.65        2.48      5.75 o 
  -5  -4  12       32.16       29.61      6.73 o 
  -4  -4  12       11.71        9.42      4.04 o 
  -3  -4  12        0.78       -3.64      3.64 o 
  -2  -4  12       15.28       20.42      2.84 o 
  -1  -4  12       24.01       32.33      2.34 o 
   0  -4  12       52.83       43.06      2.63 o 
   1  -4  12      106.35      127.65      4.22 o 
   2  -4  12        2.22        2.77      2.68 o 
   3  -4  12       24.76       20.38      3.39 o 
   4  -4  12      131.45      118.84      5.57 o 
   5  -4  12      166.08      156.30      7.52 o 
   6  -4  12        7.59        4.39      6.07 o 
   7  -4  12        0.21        2.42      6.38 o 
  -6  -3  12       53.16       55.90      8.22 o 
  -5  -3  12        6.32        7.07      4.06 o 
  -4  -3  12       33.54       38.92      4.04 o 
  -3  -3  12     1247.31     1228.84     17.26 o 
  -2  -3  12      862.33      912.25     12.25 o 
  -1  -3  12       58.78       58.92      2.58 o 
   0  -3  12       27.54       32.92      2.42 o 
   1  -3  12      361.44      370.48      4.87 o 
   2  -3  12      722.42      767.04      7.30 o 
   3  -3  12      119.65      142.91      5.03 o 
   4  -3  12      165.69      153.06      6.19 o 
   5  -3  12      222.01      224.12     14.65 o 
   6  -3  12        3.49       10.25      5.91 o 
   7  -3  12        0.05        1.98      9.69 o 
  -7  -2  12       16.29       11.46      5.98 o 
  -6  -2  12        3.65        8.14      7.01 o 
  -5  -2  12       37.75       37.27      4.10 o 
  -4  -2  12      438.80      445.10      7.54 o 
  -3  -2  12      164.97      171.03      5.16 o 
  -2  -2  12        8.02       16.30      4.57 o 
  -1  -2  12        4.26        1.50      2.05 o 
   0  -2  12        7.11        7.91      2.10 o 
   1  -2  12       28.89       24.74      2.30 o 
   2  -2  12       48.18       41.17      2.78 o 
   3  -2  12      263.23      267.59      5.61 o 
   4  -2  12      138.86      131.41      5.90 o 
   5  -2  12        6.73        5.03      5.20 o 
   6  -2  12       29.98       29.97      6.23 o 
  -7  -1  12       11.41       11.59      5.70 o 
  -6  -1  12       14.52        9.21      4.14 o 
  -5  -1  12      133.54      132.34      9.86 o 
  -4  -1  12       13.18       13.96      3.21 o 
  -3  -1  12        9.97        7.88      2.84 o 
  -2  -1  12      211.74      217.12      3.36 o 
  -1  -1  12       15.33       18.11      1.86 o 
   0  -1  12       21.89       27.67      2.20 o 
   1  -1  12      408.54      432.46      4.83 o 
   2  -1  12        3.25        2.91      2.48 o 
   3  -1  12       41.82       39.15      3.40 o 
   4  -1  12      138.42      156.62      6.20 o 
   5  -1  12       28.92       23.54      5.36 o 
   6  -1  12        0.10       -6.39      8.59 o 
  -7   0  12       58.63       48.88      8.68 o 
  -6   0  12       28.88       28.88      4.00 o 
  -5   0  12       16.30       14.92      3.40 o 
  -4   0  12      253.80      255.41      5.17 o 
  -3   0  12       30.96       29.29      2.20 o 
  -2   0  12       36.04       42.98      2.24 o 
  -1   0  12      378.11      392.01      8.11 o 
   0   0  12      549.03      562.66      5.01 o 
   1   0  12      565.55      571.52      5.57 o 
   2   0  12      272.26      281.56      5.03 o 
   3   0  12      172.74      183.19      5.16 o 
   4   0  12        2.36       -0.66      3.94 o 
   5   0  12       93.26       81.73      8.81 o 
   6   0  12       37.86       36.35      9.47 o 
  -7   1  12        0.40       -1.60      4.45 o 
  -6   1  12        9.19        3.45      3.65 o 
  -5   1  12      119.12      112.14      5.28 o 
  -4   1  12       82.62       82.64      3.72 o 
  -3   1  12       11.37       12.27      1.85 o 
  -2   1  12       74.30       62.52      3.28 o 
  -1   1  12      232.88      250.51      3.61 o 
   0   1  12      295.22      298.45      3.92 o 
   1   1  12        1.24       -1.34      1.93 o 
   2   1  12       20.85       16.99      2.54 o 
   3   1  12      223.29      203.16      4.80 o 
   4   1  12       78.69       75.14      6.08 o 
   5   1  12       10.88        7.27      7.71 o 
   6   1  12        3.43        9.47      9.03 o 
  -7   2  12       23.11       35.45      5.25 o 
  -6   2  12        9.36        8.12      3.45 o 
  -5   2  12       67.56       65.52      3.26 o 
  -4   2  12       20.27       21.40      2.35 o 
  -3   2  12      151.10      157.93      3.02 o 
  -2   2  12      631.91      641.60     11.47 o 
  -1   2  12        4.61        4.15      1.69 o 
   0   2  12      582.81      591.76      6.96 o 
   1   2  12      365.56      354.36      4.94 o 
   2   2  12      164.29      169.42      6.86 o 
   3   2  12      198.75      223.28      6.94 o 
   4   2  12       95.81       85.30      7.60 o 
   5   2  12        0.48        0.44      7.93 o 
   6   2  12       27.38       31.50      9.91 o 
  -7   3  12        1.97       -0.82      3.95 o 
  -6   3  12        2.47       -0.63      3.16 o 
  -5   3  12        1.75       -2.25      2.51 o 
  -4   3  12       48.64       35.59      4.18 o 
  -3   3  12       14.28        7.71     11.24 o 
  -2   3  12       49.98       45.82     12.56 o 
  -1   3  12      173.62      167.48      2.88 o 
   0   3  12      258.70      245.78      4.08 o 
   1   3  12       31.68       31.56      3.55 o 
   2   3  12      119.28      117.92      5.43 o 
   3   3  12       76.35       78.18      4.75 o 
   4   3  12      126.37      125.79      7.17 o 
   5   3  12        3.36        7.49      8.15 o 
  -7   4  12       12.28       11.75      3.89 o 
  -6   4  12      181.71      177.81      4.85 o 
  -5   4  12      277.15      268.11      5.43 o 
  -4   4  12       82.53       59.04     14.54 o 
  -3   4  12      166.52      147.38     22.25 o 
  -2   4  12      104.09       66.97     13.44 o 
  -1   4  12      845.46      820.89     10.78 o 
   0   4  12      886.86      904.32      9.30 o 
   1   4  12        4.17        4.55      3.36 o 
   2   4  12        1.63        2.68      3.76 o 
   3   4  12        0.23        2.61      4.86 o 
   4   4  12       52.90       56.68      8.37 o 
   5   4  12        9.43        7.93      8.81 o 
  -7   5  12        5.41       -3.60      3.60 o 
  -6   5  12        0.03        2.05      2.83 o 
  -5   5  12        2.06        2.12      3.19 o 
  -4   5  12        0.82       -2.42     13.66 o 
  -3   5  12      214.60      188.35     27.10 o 
  -1   5  12      180.35      172.90      4.32 o 
   0   5  12      172.63      180.09      4.82 o 
   1   5  12      123.31      105.01      4.80 o 
   2   5  12       61.79       71.89      4.53 o 
   3   5  12      143.96      161.14      7.90 o 
   4   5  12       35.89       26.66      8.15 o 
  -7   6  12       16.20       25.39      5.21 o 
  -6   6  12       40.73       45.13      4.43 o 
  -5   6  12       67.68       59.48      4.67 o 
  -4   6  12       69.43       45.82     14.10 o 
  -2   6  12        2.48        0.99      2.57 o 
  -1   6  12       15.30       12.87      2.67 o 
   0   6  12      338.56      322.91      5.91 o 
   1   6  12       37.87       30.55      3.83 o 
   2   6  12       64.77       60.50      4.69 o 
   3   6  12       42.35       38.69      5.82 o 
   4   6  12       51.53       57.28      8.81 o 
  -6   7  12        0.47        1.89      3.35 o 
  -5   7  12        2.63        1.49      3.26 o 
  -3   7  12       78.72       64.66      7.82 o 
  -2   7  12      601.16      592.91     14.65 o 
  -1   7  12      260.43      249.33      9.82 o 
   0   7  12        5.53        7.95      3.40 o 
   1   7  12      192.15      202.62      9.54 o 
   2   7  12      199.45      202.31      8.47 o 
   3   7  12       62.73       63.30      6.83 o 
  -6   8  12        3.17        2.28      5.57 o 
  -5   8  12        1.12        2.05      8.26 o 
  -4   8  12        2.86        5.40      3.27 o 
  -3   8  12        0.01       -3.32      3.32 o 
  -2   8  12        5.94        5.29      2.80 o 
  -1   8  12       85.45       83.24      6.90 o 
   0   8  12       68.68       73.96      4.71 o 
   1   8  12       31.02       21.35      4.31 o 
   2   8  12       31.60       35.65      5.96 o 
  -5   9  12       38.49       46.80      4.44 o 
  -4   9  12       42.79       34.26      4.52 o 
  -3   9  12      136.20      132.01     10.35 o 
  -2   9  12       15.42       18.39      3.76 o 
  -1   9  12       85.67      100.30      7.05 o 
   0   9  12       37.09       42.02      4.53 o 
   1   9  12        0.83       -0.44      5.29 o 
  -4  10  12        0.48       -3.13      4.75 o 
  -3  10  12       18.49       19.13      9.58 o 
  -2  10  12       17.16       19.30      3.82 o 
  -1  10  12      151.77      167.24      6.85 o 
   0  10  12       49.07       52.61      5.77 o 
   0 -12  13       16.61       19.61      9.91 o 
   1 -12  13       11.25       11.06      6.36 o 
   2 -12  13       37.47       31.03      5.56 o 
   3 -12  13        2.66       -0.66      6.74 o 
  -1 -11  13        0.08       -8.70     13.11 o 
   0 -11  13        0.53       -8.81      8.81 o 
   1 -11  13        0.21        3.75      4.79 o 
   2 -11  13       17.13       15.16      5.24 o 
   3 -11  13        0.75       -0.11      6.08 o 
   4 -11  13        8.67       12.22      6.76 o 
  -2 -10  13        2.38       -8.81      8.81 o 
  -1 -10  13        8.92       -5.01     14.32 o 
   0 -10  13        5.58       -4.66      8.94 o 
   1 -10  13       42.44       45.44      4.83 o 
   2 -10  13        1.65        0.09      5.53 o 
   3 -10  13       29.69       33.15      6.30 o 
   4 -10  13        3.12        3.22      5.96 o 
   5 -10  13        0.46        4.21      6.68 o 
  -3  -9  13       69.40       62.33     22.36 o 
  -2  -9  13       23.85        6.83      7.38 o 
  -1  -9  13       17.59        0.69     10.57 o 
   0  -9  13        0.21        2.47      5.22 o 
   1  -9  13       37.83       45.75      4.73 o 
   2  -9  13        9.23       10.32      5.22 o 
   3  -9  13        1.76        3.76      5.67 o 
   4  -9  13        8.13       10.96      5.77 o 
   5  -9  13        0.53        5.25      6.15 o 
  -4  -8  13       58.30       47.56     15.53 o 
  -3  -8  13        0.32       -7.71      7.71 o 
  -2  -8  13       71.09       54.50     11.46 o 
  -1  -8  13      238.18      242.67     11.35 o 
   0  -8  13       13.94       16.79      4.48 o 
   1  -8  13       23.80       28.78      7.34 o 
   2  -8  13        0.44       -0.40      4.96 o 
   3  -8  13        0.15        0.12      5.33 o 
   4  -8  13        0.16        1.17      6.50 o 
   5  -8  13       15.79       11.52      6.23 o 
   6  -8  13        0.02       -3.00      6.62 o 
  -4  -7  13       11.37        0.35      7.36 o 
  -3  -7  13       40.88       22.24     10.79 o 
  -2  -7  13       32.16       23.29      5.37 o 
  -1  -7  13       22.25       23.71      6.18 o 
   0  -7  13       20.28       13.59      3.32 o 
   1  -7  13       54.27       51.88      4.48 o 
   2  -7  13      190.14      186.78      6.60 o 
   3  -7  13        8.12        0.41      4.98 o 
   4  -7  13       21.02       20.64      5.60 o 
   5  -7  13       14.71       10.99      6.07 o 
   6  -7  13        0.20        4.26      6.62 o 
  -5  -6  13       23.99       15.64     13.00 o 
  -4  -6  13       17.55       14.76      7.74 o 
  -3  -6  13       31.71       26.25      7.16 o 
  -2  -6  13       78.80       76.65     12.98 o 
  -1  -6  13       11.56        7.48      3.26 o 
   0  -6  13       51.71       64.19      4.81 o 
   1  -6  13      105.35      110.83      7.92 o 
   2  -6  13      384.08      420.10     10.64 o 
   3  -6  13       74.43       67.55      4.67 o 
   4  -6  13       95.11       89.33     11.57 o 
   5  -6  13       48.14       51.74      6.23 o 
   6  -6  13       22.45       11.62     10.35 o 
  -5  -5  13        8.99       11.99      8.49 o 
  -4  -5  13       93.25       98.03      6.55 o 
  -3  -5  13        1.03        2.44      4.03 o 
  -2  -5  13       12.63       14.22      3.97 o 
  -1  -5  13      115.85      104.87      4.01 o 
   0  -5  13        3.11       -0.24      2.84 o 
   1  -5  13       70.94       72.20      3.36 o 
   2  -5  13       88.86       94.18      3.92 o 
   3  -5  13       16.79       20.35      4.12 o 
   4  -5  13        9.80        8.97      5.13 o 
   5  -5  13       19.30       16.26      5.76 o 
   6  -5  13       31.17       25.17      6.38 o 
  -6  -4  13       35.06       37.17      9.05 o 
  -5  -4  13       98.19       83.33      8.71 o 
  -4  -4  13       19.71       14.86      5.85 o 
  -3  -4  13       19.99       25.77      3.94 o 
  -2  -4  13        4.07        2.59      3.64 o 
  -1  -4  13      116.85      129.51      3.91 o 
   0  -4  13       82.16       85.25      3.49 o 
   1  -4  13       27.77       22.44      2.89 o 
   2  -4  13      182.89      167.26      5.08 o 
   3  -4  13        5.04       -1.47      3.73 o 
   4  -4  13      218.40      191.74     13.22 o 
   5  -4  13       66.48       57.21      6.14 o 
   6  -4  13        0.24       -3.52      8.81 o 
  -6  -3  13        8.48        4.14      5.74 o 
  -5  -3  13       94.67       85.03      7.79 o 
  -4  -3  13      249.62      253.50      6.61 o 
  -3  -3  13      184.74      184.91      6.65 o 
  -2  -3  13       61.36       55.57      3.74 o 
  -1  -3  13       16.76       16.49      2.63 o 
   0  -3  13      261.11      276.49      4.83 o 
   1  -3  13       54.31       63.22      3.39 o 
   2  -3  13       31.87       42.13      3.75 o 
   3  -3  13      108.08      122.31      5.25 o 
   4  -3  13       22.84       29.70      4.77 o 
   5  -3  13       44.82       56.37      6.07 o 
   6  -3  13        0.51        5.51      8.81 o 
  -6  -2  13       48.89       45.19      5.60 o 
  -5  -2  13       18.94       19.49      4.01 o 
  -4  -2  13       20.89       19.19      3.76 o 
  -3  -2  13       86.38       82.30      5.12 o 
  -2  -2  13      452.49      421.87      6.53 o 
  -1  -2  13       13.82       10.27      2.31 o 
   0  -2  13      138.27      135.46      3.49 o 
   1  -2  13      135.72      128.16      4.13 o 
   2  -2  13      131.91      135.37      4.63 o 
   3  -2  13      189.96      205.46      5.48 o 
   4  -2  13       19.19       21.17      4.47 o 
   5  -2  13       45.39       56.84      8.15 o 
   6  -2  13       13.36       13.88      9.03 o 
  -6  -1  13      112.67      104.17      6.96 o 
  -5  -1  13       30.05       24.83      3.87 o 
  -4  -1  13       20.12       23.65      3.38 o 
  -3  -1  13      429.25      444.47      6.42 o 
  -2  -1  13       72.31       75.21      5.18 o 
  -1  -1  13        7.73       14.25      1.87 o 
   0  -1  13      330.82      356.34      5.24 o 
   1  -1  13      215.93      242.44      4.61 o 
   2  -1  13       51.22       70.13      3.39 o 
   3  -1  13        1.72        0.13      3.21 o 
   4  -1  13        1.22        4.10      5.33 o 
   5  -1  13        0.94       -1.98      7.71 o 
   6  -1  13       60.81       52.43      9.69 o 
  -7   0  13       12.47       11.06      5.52 o 
  -6   0  13       22.07       20.57      4.39 o 
  -5   0  13        0.29       -1.50      3.38 o 
  -4   0  13      102.85      105.86      7.31 o 
  -3   0  13      143.47      125.10      4.27 o 
  -2   0  13       33.90       29.52      2.31 o 
  -1   0  13      457.48      450.59      5.88 o 
   0   0  13        3.04        5.00      1.81 o 
   1   0  13       74.37       77.41      3.30 o 
   2   0  13       87.23       90.55      4.65 o 
   3   0  13      116.79      123.46      5.65 o 
   4   0  13      220.75      252.06      8.95 o 
   5   0  13       81.63       72.92      9.25 o 
   6   0  13        0.43       -0.44      8.15 o 
  -7   1  13        0.57       -3.70      5.03 o 
  -6   1  13       29.29       29.18      3.91 o 
  -5   1  13       93.66      105.58      7.15 o 
  -4   1  13       88.00       82.63      4.70 o 
  -3   1  13       60.88       67.22      3.12 o 
  -2   1  13       65.34       67.12      5.59 o 
  -1   1  13      181.89      188.39      3.48 o 
   0   1  13       22.90       12.57      2.63 o 
   1   1  13      118.61      103.71      4.76 o 
   2   1  13        1.84        0.65      3.66 o 
   3   1  13        1.67        2.55      4.04 o 
   4   1  13        4.48       -2.20      5.39 o 
   5   1  13       67.20       83.05      9.47 o 
  -7   2  13       29.91       30.85      4.29 o 
  -6   2  13        1.24        0.69      3.49 o 
  -5   2  13       64.31       61.38      3.38 o 
  -4   2  13        4.45        6.22      2.37 o 
  -3   2  13       55.60       56.30      4.45 o 
  -2   2  13     1022.72      980.96     20.03 o 
  -1   2  13      150.85      148.80      3.11 o 
   0   2  13       36.36       42.65      2.62 o 
   1   2  13       58.84       68.61      3.67 o 
   2   2  13       70.67       83.78      3.80 o 
   3   2  13        5.17        2.17      3.75 o 
   4   2  13        6.67        6.42      5.55 o 
   5   2  13       20.87       25.55      8.81 o 
  -7   3  13       11.94        3.24      4.06 o 
  -6   3  13        3.52        4.04      3.27 o 
  -5   3  13        3.47        0.86      2.49 o 
  -4   3  13       11.23        8.49      2.73 o 
  -3   3  13        0.20       -3.75     12.56 o 
  -2   3  13       59.90       48.02     13.00 o 
  -1   3  13      183.29      163.00      3.07 o 
   0   3  13       88.09       76.62      3.59 o 
   1   3  13       83.18       78.69      3.91 o 
   2   3  13      234.49      238.72      6.62 o 
   3   3  13       42.26       50.92      5.71 o 
   4   3  13      139.73      158.68      8.93 o 
   5   3  13       77.78       77.54      9.69 o 
  -7   4  13        6.63        5.49      5.82 o 
  -6   4  13        1.69        0.26      4.27 o 
  -5   4  13       16.74       19.08      3.41 o 
  -4   4  13       84.59       56.40     14.98 o 
  -3   4  13      129.14       91.42     15.20 o 
  -2   4  13        3.05       -7.49     11.24 o 
  -1   4  13      172.27      173.96      4.12 o 
   0   4  13       26.82       29.19      3.04 o 
   1   4  13      206.83      185.14      5.84 o 
   2   4  13       13.40       12.92      4.02 o 
   3   4  13       15.07        8.13      5.43 o 
   4   4  13       19.25       14.10      7.93 o 
  -6   5  13       60.15       53.22      4.44 o 
  -5   5  13       24.62       29.75      3.26 o 
  -4   5  13       30.62       23.57     14.54 o 
  -3   5  13        8.82        3.52     12.34 o 
  -1   5  13      263.29      251.51      4.46 o 
   0   5  13      539.89      551.70      7.33 o 
   1   5  13      346.33      364.37      9.35 o 
   2   5  13      135.08      145.62      6.50 o 
   3   5  13       92.36       98.22      6.93 o 
   4   5  13       56.87       58.82      9.47 o 
  -6   6  13        3.92        1.06      3.99 o 
  -5   6  13        0.37        2.27      3.04 o 
  -4   6  13       38.12       22.47     14.10 o 
  -2   6  13       26.94       27.04      3.97 o 
  -1   6  13      145.72      159.42      4.45 o 
   0   6  13       63.02       53.16      3.63 o 
   1   6  13        2.33        3.17      3.86 o 
   2   6  13       17.82       12.03      5.19 o 
   3   6  13        3.20        7.69      5.93 o 
  -6   7  13       93.53      109.21     10.06 o 
  -5   7  13       18.92       17.38      3.20 o 
  -3   7  13        2.22        0.38      3.08 o 
  -2   7  13       74.90       82.12      5.07 o 
  -1   7  13      242.73      234.55      6.97 o 
   0   7  13       95.16      102.76      8.59 o 
   1   7  13       93.45      115.31      8.64 o 
   2   7  13       12.99       23.71      5.77 o 
   3   7  13        3.30       -0.98      6.24 o 
  -5   8  13      120.82      133.70      5.27 o 
  -4   8  13        1.86        2.42      3.27 o 
  -3   8  13        3.03        1.87      3.32 o 
  -2   8  13        3.27       -0.41      3.88 o 
  -1   8  13       79.07       75.23      6.57 o 
   0   8  13       18.36       18.80      5.73 o 
   1   8  13       33.87       31.62      4.67 o 
   2   8  13      136.39      146.62     15.75 o 
  -5   9  13       26.54       34.58      6.61 o 
  -4   9  13        6.27        4.98      4.04 o 
  -3   9  13       83.51       73.95      4.51 o 
  -2   9  13        1.03        2.66      5.40 o 
  -1   9  13        8.69       19.82      4.36 o 
   0   9  13       18.59       23.91      5.42 o 
   1   9  13       38.90       37.38      6.94 o 
  -3  10  13       13.57        8.59      6.72 o 
  -2  10  13      117.62      133.58     23.35 o 
  -1  10  13       46.39       53.76      4.47 o 
   0 -11  14        0.05       -0.88      8.59 o 
   1 -11  14       28.66       19.67      6.31 o 
   2 -11  14        2.16        2.10      6.15 o 
   3 -11  14       36.40       34.25      6.61 o 
  -2 -10  14        0.10      -10.69     17.18 o 
  -1 -10  14        2.70       -3.07     16.96 o 
   0 -10  14       42.63       22.48     14.10 o 
   1 -10  14      112.43      128.55      8.06 o 
   2 -10  14        5.42        3.79      5.96 o 
   3 -10  14        9.70        7.89      6.18 o 
   4 -10  14        1.08       -0.98      6.36 o 
  -3  -9  14       12.17        6.70     21.59 o 
  -2  -9  14        6.26        1.58      7.43 o 
  -1  -9  14       52.32       34.60     10.90 o 
   0  -9  14       54.37       49.35     10.35 o 
   1  -9  14        6.47       11.02      5.22 o 
   2  -9  14        3.83        6.22      5.43 o 
   3  -9  14        1.91        7.03      5.83 o 
   4  -9  14       17.08       10.68      6.00 o 
   5  -9  14       17.68       20.39      6.43 o 
  -3  -8  14        0.53       -7.73      7.73 o 
  -2  -8  14       39.16       22.47     16.74 o 
  -1  -8  14        5.04       -6.48      9.36 o 
   0  -8  14       17.19       22.70      6.75 o 
   1  -8  14        4.39        4.68      5.11 o 
   2  -8  14        9.59       16.58      5.17 o 
   3  -8  14        3.65        8.21      5.39 o 
   4  -8  14        0.07        1.44      5.76 o 
   5  -8  14       12.23        9.25      9.25 o 
  -4  -7  14       42.43       23.06     16.08 o 
  -3  -7  14        8.77        1.54      7.07 o 
  -2  -7  14        4.14        1.19      7.77 o 
  -1  -7  14       12.85       11.46      4.97 o 
   0  -7  14       17.09       24.24      4.03 o 
   1  -7  14        0.31       -2.13      3.67 o 
   2  -7  14       35.66       30.30      5.13 o 
   3  -7  14       17.27       26.36      5.22 o 
   4  -7  14        5.02        8.30      5.60 o 
   5  -7  14        9.53       17.18      9.03 o 
  -5  -6  14        0.23        0.22      8.37 o 
  -4  -6  14        1.53        2.10      5.94 o 
  -3  -6  14       44.60       47.32     10.48 o 
  -2  -6  14       58.08       64.92      5.39 o 
  -1  -6  14       24.86       13.43      4.70 o 
   0  -6  14        1.73        3.35      4.45 o 
   1  -6  14       59.54       46.00      3.82 o 
   2  -6  14      102.74       90.68      4.66 o 
   3  -6  14        7.25       12.38      4.75 o 
   4  -6  14       63.72       66.45     10.57 o 
   5  -6  14      126.47      101.34     10.13 o 
   6  -6  14       91.00       67.63     10.57 o 
  -5  -5  14        1.27       -1.72      6.13 o 
  -4  -5  14        0.22        2.07      5.57 o 
  -3  -5  14        3.16        0.81      5.94 o 
  -2  -5  14       20.64       18.22      4.23 o 
  -1  -5  14      229.83      216.80      5.51 o 
   0  -5  14      265.94      270.78      6.56 o 
   1  -5  14        1.42        2.81      2.99 o 
   2  -5  14        3.42        2.38      3.79 o 
   3  -5  14       32.49       42.86      4.44 o 
   4  -5  14      231.37      234.39     11.90 o 
   5  -5  14      345.24      346.97     14.32 o 
   6  -5  14        0.97        0.66      9.25 o 
  -5  -4  14       34.41       31.05      5.91 o 
  -4  -4  14        8.30       -1.26      4.99 o 
  -3  -4  14        5.19        5.41      4.61 o 
  -2  -4  14       85.16       86.08      5.02 o 
  -1  -4  14       97.45       79.17      4.45 o 
   0  -4  14      180.82      175.13      5.94 o 
   1  -4  14        6.46       12.30      2.89 o 
   2  -4  14        7.94        7.90      3.28 o 
   3  -4  14       18.07       17.61      4.05 o 
   4  -4  14        1.37        2.42      7.49 o 
   5  -4  14      111.13       79.09      8.81 o 
   6  -4  14       13.91       11.01      9.25 o 
  -6  -3  14       17.32       20.11      5.90 o 
  -5  -3  14        2.39       -0.24      5.10 o 
  -4  -3  14       14.97       15.19      4.12 o 
  -3  -3  14       28.00       27.94      3.91 o 
  -2  -3  14      749.15      730.06      9.14 o 
  -1  -3  14      114.98      130.63      6.90 o 
   0  -3  14        1.05        2.47      3.18 o 
   1  -3  14       21.98       29.55      3.39 o 
   2  -3  14       80.72       97.48      4.96 o 
   3  -3  14       43.25       52.55      5.66 o 
   4  -3  14        1.61       -3.52      7.05 o 
   5  -3  14       56.49       40.53      8.81 o 
   6  -3  14        0.00        1.54      9.25 o 
  -6  -2  14        3.97        3.71      5.29 o 
  -5  -2  14        0.62       -2.03      4.05 o 
  -4  -2  14       79.16       88.95      6.26 o 
  -3  -2  14        4.04        1.55      3.44 o 
  -2  -2  14      352.05      324.49      6.19 o 
  -1  -2  14        9.28        5.26      3.05 o 
   0  -2  14       44.14       40.64      3.33 o 
   1  -2  14       12.11       10.19      3.22 o 
   2  -2  14        1.34        2.19      3.91 o 
   3  -2  14       25.80       32.88      5.33 o 
   4  -2  14       33.10       35.98      5.86 o 
   5  -2  14       74.89       73.58      9.25 o 
   6  -2  14        9.63       19.39      9.47 o 
  -6  -1  14       11.07        8.57      6.64 o 
  -5  -1  14       13.28       10.01      3.85 o 
  -4  -1  14        1.09       -2.55      3.40 o 
  -3  -1  14      299.93      292.71      5.93 o 
  -2  -1  14      139.72      151.12      5.03 o 
  -1  -1  14        8.89       15.12      2.96 o 
   0  -1  14        7.80       16.55      3.03 o 
   1  -1  14       78.07       64.97      3.82 o 
   2  -1  14       19.91       11.75      3.92 o 
   3  -1  14       11.54       12.83      5.02 o 
   4  -1  14       21.36       14.63     11.24 o 
   5  -1  14       21.80       23.79      8.81 o 
  -6   0  14       36.41       38.65      4.34 o 
  -5   0  14        2.93        2.81      3.53 o 
  -4   0  14       83.03       77.40      5.01 o 
  -3   0  14      144.22      139.02      4.49 o 
  -2   0  14        1.89        1.60      2.73 o 
  -1   0  14      140.81      140.36      4.43 o 
   0   0  14      177.49      190.74      5.02 o 
   1   0  14       95.00      113.08      6.25 o 
   2   0  14      189.05      202.35      6.47 o 
   3   0  14       80.52       86.65      5.89 o 
   4   0  14        0.77        4.04      5.61 o 
   5   0  14        0.33       -8.15      8.15 o 
  -6   1  14        4.08       -2.49      3.81 o 
  -5   1  14       30.87       30.23      3.35 o 
  -4   1  14       92.21       89.97      5.21 o 
  -3   1  14        0.59        2.20      2.48 o 
  -2   1  14      135.40      107.20      4.58 o 
  -1   1  14       12.24       22.67      3.05 o 
   0   1  14       12.25       11.83      2.91 o 
   1   1  14        0.52       -3.43      3.43 o 
   2   1  14      123.44      127.97      5.92 o 
   3   1  14      212.22      208.90      8.44 o 
   4   1  14       64.72       58.32      6.35 o 
   5   1  14       41.21       33.71      8.81 o 
  -6   2  14        1.15        0.19      4.04 o 
  -5   2  14       22.39       19.03      2.98 o 
  -4   2  14      102.38       91.47      5.23 o 
  -3   2  14      509.74      470.14     15.73 o 
  -2   2  14       54.27       58.00      2.65 o 
  -1   2  14       11.15        7.09      2.34 o 
   0   2  14      235.39      255.83      4.63 o 
   1   2  14      277.11      301.85      5.64 o 
   2   2  14       45.34       53.43      3.78 o 
   3   2  14       12.03       13.91      5.55 o 
   4   2  14       26.28       32.47      6.35 o 
   5   2  14        3.96        1.98      8.59 o 
  -6   3  14       22.00       16.44      4.64 o 
  -5   3  14       30.90       26.22      3.84 o 
  -4   3  14        1.78        4.44      2.87 o 
  -3   3  14       54.56       43.18     13.88 o 
  -2   3  14       23.31       22.42      2.66 o 
  -1   3  14       45.78       43.86      3.33 o 
   0   3  14       78.03       65.92      3.36 o 
   1   3  14      112.14      114.38      7.00 o 
   2   3  14      144.25      150.06      6.22 o 
   3   3  14       63.45       67.27      5.86 o 
   4   3  14       32.22       34.37      8.37 o 
  -6   4  14       36.08       32.97      4.50 o 
  -5   4  14       64.35       67.63      4.20 o 
  -4   4  14        3.93       12.78     14.54 o 
  -3   4  14        7.27       -2.20     13.44 o 
  -2   4  14       51.67       63.84     16.41 o 
  -1   4  14       10.97       17.96      2.35 o 
   0   4  14        0.61       -0.21      3.10 o 
   1   4  14       45.91       45.82      3.95 o 
   2   4  14        0.14        2.20      4.20 o 
   3   4  14        3.65        2.45      5.58 o 
   4   4  14       25.18       24.67      8.37 o 
  -6   5  14        3.19        4.80      4.37 o 
  -5   5  14      123.34      130.50      6.67 o 
  -4   5  14       12.96       13.44     13.88 o 
  -3   5  14        6.91       -7.49     13.66 o 
  -2   5  14       56.23       50.40      2.79 o 
  -1   5  14      361.61      359.00      5.15 o 
   0   5  14      165.75      172.78      5.44 o 
   1   5  14       34.53       38.10      4.06 o 
   2   5  14       87.44       94.45      5.05 o 
   3   5  14      108.49      126.34      7.71 o 
  -6   6  14        5.88        5.43      4.02 o 
  -5   6  14        0.52       -4.22      4.22 o 
  -4   6  14       14.16        6.39     15.20 o 
  -2   6  14        0.05        3.08      2.95 o 
  -1   6  14        0.86        0.60      2.70 o 
   0   6  14        3.84        0.33      3.47 o 
   1   6  14        0.52       -2.23      5.35 o 
   2   6  14       14.49       14.52      5.50 o 
   3   6  14      148.65      165.56      8.56 o 
  -5   7  14        0.39        4.02      6.94 o 
  -2   7  14       77.56       70.15      7.38 o 
  -1   7  14        5.11        9.29      3.02 o 
   0   7  14       68.55       79.24      4.18 o 
   1   7  14       73.92       81.09      4.89 o 
   2   7  14       11.69       22.43      5.88 o 
  -5   8  14       14.16       14.48      5.73 o 
  -4   8  14       32.38       33.48      5.07 o 
  -3   8  14       53.48       47.25      5.84 o 
  -2   8  14        0.73        2.08      4.04 o 
  -1   8  14       29.83       35.15      6.72 o 
   0   8  14       14.99       16.55      4.10 o 
   1   8  14       52.15       51.45     10.02 o 
  -3   9  14        0.36        2.22      4.74 o 
  -2   9  14       11.91       10.88      8.37 o 
  -1   9  14       67.05       78.41      8.15 o 
  -1 -10  15        6.37        6.39      9.03 o 
   0 -10  15       28.29       18.73      8.37 o 
   1 -10  15        0.14       -2.30      6.31 o 
   2 -10  15        0.13       -4.63      9.03 o 
   3 -10  15       16.22       21.59      9.69 o 
  -2  -9  15        2.29       -7.58      7.58 o 
  -1  -9  15        0.16       -7.11      7.11 o 
   0  -9  15       20.57       16.74      8.15 o 
   1  -9  15        0.05        5.43      5.84 o 
   2  -9  15        4.75       -3.30      8.37 o 
   3  -9  15        2.97        1.10      8.81 o 
   4  -9  15       58.77       70.49     10.79 o 
  -3  -8  15        5.70        1.39     11.57 o 
  -2  -8  15        2.38       -4.15      9.58 o 
  -1  -8  15        6.33       -2.46      7.93 o 
   0  -8  15       13.04       10.07      5.01 o 
   1  -8  15        2.28        2.86      7.93 o 
   2  -8  15       28.66       28.64      7.71 o 
   3  -8  15        1.18        8.15      8.37 o 
   4  -8  15        1.41        0.88      8.81 o 
  -3  -7  15        5.42       -9.69      9.69 o 
  -2  -7  15       40.94       44.88      7.36 o 
  -1  -7  15       29.50       14.68      5.63 o 
   0  -7  15        7.74        2.41      4.07 o 
   1  -7  15       75.90       80.26      6.12 o 
   2  -7  15        1.37        3.97      7.27 o 
   3  -7  15       98.07       99.57      9.25 o 
   4  -7  15       22.03       19.61      7.93 o 
   5  -7  15       26.50       15.64      9.47 o 
  -4  -6  15       40.13       43.42      8.70 o 
  -3  -6  15       17.16       13.84      6.24 o 
  -2  -6  15        0.16       -2.29      4.90 o 
  -1  -6  15      126.84      126.93      9.62 o 
   0  -6  15        9.67       13.29      4.64 o 
   1  -6  15        4.86        2.68      5.17 o 
   2  -6  15        1.03        1.71      5.39 o 
   3  -6  15       16.45       10.79      7.49 o 
   4  -6  15        0.50       -1.10      7.93 o 
   5  -6  15       24.93       22.69      9.25 o 
  -4  -5  15       24.70       22.29      7.64 o 
  -3  -5  15       33.92       21.08      5.35 o 
  -2  -5  15        4.39       -0.60      4.66 o 
  -1  -5  15        0.60       -2.24      3.28 o 
   0  -5  15       32.35       36.28      4.62 o 
   1  -5  15        5.36        7.32      4.45 o 
   2  -5  15      103.59      113.62      8.92 o 
   3  -5  15        1.37       11.90      7.27 o 
   4  -5  15       76.59       52.43      8.81 o 
   5  -5  15        5.86       20.05      8.37 o 
  -5  -4  15       11.32        8.78      5.88 o 
  -4  -4  15        1.16        0.58      6.94 o 
  -3  -4  15        6.26        5.65      4.20 o 
  -2  -4  15      101.10       91.70      6.90 o 
  -1  -4  15        5.86        1.69      3.20 o 
   0  -4  15        0.94       -0.27      3.62 o 
   1  -4  15       26.13       23.78      3.73 o 
   2  -4  15       24.72        9.66      4.96 o 
   3  -4  15       49.33       41.48      5.80 o 
   4  -4  15        7.23       11.90      7.71 o 
   5  -4  15        1.68        0.22      8.37 o 
  -5  -3  15        3.47       -1.10      5.32 o 
  -4  -3  15       15.62       12.96      4.26 o 
  -3  -3  15      143.23      156.27      6.01 o 
  -2  -3  15      488.28      489.02      7.80 o 
  -1  -3  15        3.53        6.71      3.00 o 
   0  -3  15        7.22       13.86      3.54 o 
   1  -3  15       89.97      108.10      5.21 o 
   2  -3  15        6.93       12.88      4.92 o 
   3  -3  15       49.84       42.42      5.71 o 
   4  -3  15       26.45       33.04      8.15 o 
   5  -3  15        5.13        7.05      8.59 o 
  -5  -2  15       22.76       21.59      4.45 o 
  -4  -2  15        4.22        0.64      3.89 o 
  -3  -2  15      103.65       89.37      5.47 o 
  -2  -2  15        4.51        8.50      3.36 o 
  -1  -2  15      182.86      189.35      5.51 o 
   0  -2  15        5.68        2.75      3.25 o 
   1  -2  15       57.84       61.20      3.94 o 
   2  -2  15      144.76      161.84      6.30 o 
   3  -2  15        1.96        3.78      5.17 o 
   4  -2  15        6.15       12.34      7.71 o 
   5  -2  15       32.27       50.01      9.25 o 
  -6  -1  15       37.58       35.67      5.39 o 
  -5  -1  15       33.70       32.00      4.69 o 
  -4  -1  15       29.37       32.85      3.80 o 
  -3  -1  15       21.63       14.38      3.36 o 
  -2  -1  15       13.34        5.17      3.15 o 
  -1  -1  15      150.40      178.94      5.12 o 
   0  -1  15        0.61       -1.06      3.15 o 
   1  -1  15       85.95       65.42      4.07 o 
   2  -1  15        3.48        1.41      3.98 o 
   3  -1  15       18.19        9.51      5.27 o 
   4  -1  15        2.24       -0.22      7.49 o 
   5  -1  15        5.85        7.05      8.81 o 
  -6   0  15       41.23       43.87      4.93 o 
  -5   0  15        0.65        2.69      3.65 o 
  -4   0  15        7.22        7.62      3.28 o 
  -3   0  15       65.49       64.86      3.37 o 
  -2   0  15       70.94       75.51      3.80 o 
  -1   0  15        4.90        4.84      2.88 o 
   0   0  15      520.52      514.03      7.01 o 
   1   0  15      240.93      254.66      6.12 o 
   2   0  15        1.18        8.51      4.00 o 
   3   0  15        1.37        7.85      5.36 o 
   4   0  15        8.95       17.18      8.37 o 
   5   0  15       34.41       32.82      9.03 o 
  -6   1  15        8.39        8.85      4.20 o 
  -5   1  15        0.76       -2.37      3.28 o 
  -4   1  15        8.26        7.74      2.88 o 
  -3   1  15       13.49       14.74      2.72 o 
  -2   1  15        8.99       10.07      2.58 o 
  -1   1  15       14.95       16.18      2.75 o 
   0   1  15       79.83       71.79      3.93 o 
   1   1  15       18.31       13.67      3.66 o 
   2   1  15       50.55       38.79      4.33 o 
   3   1  15        3.06        1.98      5.55 o 
   4   1  15      131.89      138.79     11.01 o 
  -6   2  15       24.27       29.92      5.12 o 
  -5   2  15       11.13        8.39      4.12 o 
  -4   2  15        1.67        2.20      3.58 o 
  -3   2  15       10.31        7.55      3.25 o 
  -2   2  15       19.23       20.31      2.17 o 
  -1   2  15      462.88      439.28      6.36 o 
   0   2  15        3.82        5.89      3.11 o 
   1   2  15       45.15       27.65      3.82 o 
   2   2  15       26.92       33.97      4.37 o 
   3   2  15       13.79       12.77      5.77 o 
   4   2  15        4.60       18.73      8.59 o 
  -6   3  15       10.91        2.54      4.62 o 
  -5   3  15       65.90       50.11      4.08 o 
  -4   3  15       11.99        9.84      3.10 o 
  -3   3  15       74.68       58.70      3.87 o 
  -2   3  15       37.68       35.37      4.49 o 
  -1   3  15      110.92      106.40      3.78 o 
   0   3  15      291.94      276.95      5.00 o 
   1   3  15      190.80      198.55      6.77 o 
   2   3  15       42.12       45.02      4.05 o 
   3   3  15      137.15      162.77     11.12 o 
   4   3  15       33.61       48.24      9.25 o 
  -6   4  15        5.11        6.22      4.35 o 
  -5   4  15        9.53       11.03      3.48 o 
  -4   4  15      102.25       67.63     16.52 o 
  -3   4  15       10.56        0.66     14.10 o 
  -2   4  15        0.27       -2.04      2.70 o 
  -1   4  15      117.98      127.48      4.01 o 
   0   4  15       63.32       68.36      3.66 o 
   1   4  15      160.44      174.45      6.23 o 
   2   4  15        1.10       -0.07      4.50 o 
   3   4  15       32.67       28.48      6.18 o 
  -5   5  15       23.22       22.89      3.20 o 
  -4   5  15       54.58       46.92     16.74 o 
  -3   5  15       71.24       48.69     14.76 o 
  -2   5  15      144.77      134.22      4.74 o 
  -1   5  15        4.09        3.20      2.72 o 
   0   5  15      129.65      118.74      5.28 o 
   1   5  15      146.35      175.88      7.98 o 
   2   5  15      100.35      100.36     11.24 o 
   3   5  15        1.91        0.83      6.25 o 
  -5   6  15       28.77       27.32     18.06 o 
  -4   6  15        7.48       -5.07     16.30 o 
  -2   6  15        0.87        3.64      3.26 o 
  -1   6  15       85.47       66.82      9.91 o 
   0   6  15        1.35       -0.98      3.62 o 
   1   6  15       23.53       19.89      4.47 o 
   2   6  15       99.89      112.65     13.66 o 
  -2   7  15        0.80        1.16      3.73 o 
  -1   7  15       35.65       41.20      4.90 o 
   0   7  15       39.24       44.28      4.21 o 
   1   7  15        1.72        2.64      5.61 o 
  -3   8  15       49.13       45.96      8.48 o 
  -2   8  15       23.25       18.36      6.94 o 
  -1   8  15        8.32        5.12      5.51 o 
   0   8  15       12.05       15.22      5.18 o 
   1 -10  16        0.19       -8.81      8.81 o 
  -1  -9  16        7.72        2.22     14.98 o 
   0  -9  16       52.20       37.45      9.03 o 
   1  -9  16        1.78        0.62      6.00 o 
   2  -9  16       27.71       32.16      9.03 o 
   3  -9  16       57.69       45.60      9.69 o 
  -2  -8  16       26.28       11.75     12.01 o 
  -1  -8  16        4.21        5.20     10.46 o 
   0  -8  16       33.16       36.29      6.00 o 
   1  -8  16        1.04       -1.76      7.93 o 
   2  -8  16        5.38        5.73      8.15 o 
   3  -8  16       13.48        8.15      8.81 o 
   4  -8  16        0.21       -1.10      9.03 o 
  -3  -7  16        0.12       -7.36      7.60 o 
  -2  -7  16        0.17       -2.86     10.13 o 
  -1  -7  16       17.42       11.60      5.38 o 
   0  -7  16       22.26       25.69      5.08 o 
   1  -7  16       13.89       11.46      7.49 o 
   2  -7  16        1.54       -5.51      7.93 o 
   3  -7  16       29.17       30.62      8.59 o 
   4  -7  16        2.93        3.08      8.81 o 
  -3  -6  16       58.34       58.48      6.20 o 
  -2  -6  16       22.52       22.69      5.33 o 
  -1  -6  16        7.88        7.34      5.10 o 
   0  -6  16       14.75       12.10      4.88 o 
   1  -6  16        2.01       -4.96      5.23 o 
   2  -6  16        0.06        4.19      7.93 o 
   3  -6  16        0.65       10.79      7.93 o 
   4  -6  16       15.58        6.83      8.59 o 
  -4  -5  16       18.58       18.41      6.18 o 
  -3  -5  16        1.76       -1.77      5.47 o 
  -2  -5  16       69.29       74.00     11.73 o 
  -1  -5  16      185.70      197.17      6.41 o 
   0  -5  16       44.62       50.48      4.92 o 
   1  -5  16       26.11       34.32      7.82 o 
   2  -5  16        6.33       12.61      5.33 o 
   3  -5  16        2.23        8.81      7.49 o 
   4  -5  16       30.55       14.32      8.37 o 
  -4  -4  16       21.54       18.65      6.04 o 
  -3  -4  16        0.48        1.18      5.04 o 
  -2  -4  16       41.72       46.09      4.32 o 
  -1  -4  16      242.81      250.17      5.90 o 
   0  -4  16       16.15       12.53      3.83 o 
   1  -4  16        3.53        5.80      4.23 o 
   2  -4  16       17.78       19.85      6.94 o 
   3  -4  16       87.85       80.44      6.49 o 
   4  -4  16        0.47       -2.42      7.71 o 
  -5  -3  16        3.08        2.39      5.55 o 
  -4  -3  16        2.30       -0.46      4.47 o 
  -3  -3  16       26.13       32.29      4.39 o 
  -2  -3  16      124.25      115.99      5.53 o 
  -1  -3  16      171.83      151.39      4.91 o 
   0  -3  16      171.60      188.53      8.72 o 
   1  -3  16       17.09       23.29      3.85 o 
   2  -3  16       20.50       12.25      5.23 o 
   3  -3  16       81.05       69.22     12.34 o 
   4  -3  16        2.68        3.75      7.93 o 
  -5  -2  16        0.25       -1.89      5.22 o 
  -4  -2  16       17.36        9.17      4.16 o 
  -3  -2  16       41.19       41.23      4.03 o 
  -2  -2  16        0.67        0.99      3.48 o 
  -1  -2  16      205.40      211.79      5.92 o 
   0  -2  16        3.28        0.72      3.43 o 
   1  -2  16      185.94      190.83      7.08 o 
   2  -2  16      202.71      212.56     10.46 o 
   3  -2  16        9.39       12.28      5.56 o 
   4  -2  16       46.21       51.11      8.59 o 
  -5  -1  16        3.54        0.98      4.15 o 
  -4  -1  16        7.13        5.05      3.83 o 
  -3  -1  16       13.20        8.40      3.53 o 
  -2  -1  16        6.32        4.82      3.22 o 
  -1  -1  16      104.18      110.50      4.92 o 
   0  -1  16        0.11        1.60      3.36 o 
   1  -1  16        0.07       -1.28      3.79 o 
   2  -1  16        0.94        2.36      4.24 o 
   3  -1  16        0.53        0.68      5.29 o 
   4  -1  16       24.44       32.82      8.59 o 
  -5   0  16       94.39      102.65      6.61 o 
  -4   0  16       14.50       11.65      3.53 o 
  -3   0  16       13.99       15.79      3.23 o 
  -2   0  16      142.71      147.56      4.83 o 
  -1   0  16        3.75        5.53      3.03 o 
   0   0  16       94.65      112.54      6.78 o 
   1   0  16        6.57        9.61      3.85 o 
   2   0  16       12.65       21.65      4.34 o 
   3   0  16       73.60       73.87      6.49 o 
   4   0  16       33.80       38.99      8.59 o 
  -5   1  16        0.23       -4.75      4.75 o 
  -4   1  16        0.52       -2.58      3.18 o 
  -3   1  16        3.89        5.07      2.76 o 
  -2   1  16        1.00        0.54      2.59 o 
  -1   1  16      114.82       93.26      5.87 o 
   0   1  16       19.19       16.51      3.27 o 
   1   1  16        8.14       11.13      3.76 o 
   2   1  16      116.32      119.08      6.32 o 
   3   1  16       16.38       19.79      5.88 o 
   4   1  16        6.47        7.71      8.15 o 
  -5   2  16        2.00       -0.39      4.38 o 
  -4   2  16       40.80       43.52      4.13 o 
  -3   2  16      123.46       98.96      7.52 o 
  -2   2  16       35.42       37.45      2.43 o 
  -1   2  16       46.52       63.61      3.14 o 
   0   2  16       40.39       57.44      3.56 o 
   1   2  16        1.61        4.50      3.75 o 
   2   2  16       15.13       20.08      4.54 o 
   3   2  16        6.62       12.05      5.98 o 
  -5   3  16        2.03        0.79      3.97 o 
  -4   3  16        2.20        0.96      3.40 o 
  -3   3  16       19.48       16.72      3.37 o 
  -2   3  16        2.19        2.53      3.06 o 
  -1   3  16       33.53       37.47      2.77 o 
   0   3  16       17.81       21.15      3.36 o 
   1   3  16        1.43        0.36      3.63 o 
   2   3  16        2.53       -0.88      6.28 o 
   3   3  16       25.72       20.31      6.30 o 
  -5   4  16       33.21       33.00      3.71 o 
  -4   4  16        0.92        8.37     14.76 o 
  -3   4  16        6.14        4.85     14.98 o 
  -2   4  16        2.17        6.49      3.07 o 
  -1   4  16       10.37       16.73      3.37 o 
   0   4  16      272.43      249.62      5.80 o 
   1   4  16      120.71      116.59      5.83 o 
   2   4  16       28.41       21.28      5.82 o 
  -4   5  16       41.30       23.57     16.96 o 
  -2   5  16       65.99       60.28      3.64 o 
  -1   5  16      167.65      162.19     12.34 o 
   0   5  16       71.22       80.86      5.29 o 
   1   5  16       49.27       55.59      5.44 o 
   2   5  16        2.22       -2.41      5.56 o 
  -2   6  16        7.31       12.71      3.97 o 
  -1   6  16      219.46      204.83     12.12 o 
   0   6  16       11.06       11.79      3.85 o 
   1   6  16        7.12        3.17      4.50 o 
  -2   7  16       40.50       43.20      8.48 o 
  -1   7  16        0.86       -3.48      5.84 o 
  -1  -8  17        8.97       -0.37      8.04 o 
   0  -8  17        8.10        4.00     14.76 o 
   1  -8  17        6.90        6.17      8.37 o 
   2  -8  17       25.58       22.47      8.81 o 
  -2  -7  17       24.68       30.33     13.99 o 
  -1  -7  17        4.19        3.12     10.57 o 
   0  -7  17        1.81        5.62      5.45 o 
   1  -7  17        1.90        6.83      7.71 o 
   2  -7  17        2.40        6.39      8.15 o 
   3  -7  17        9.38       17.40      9.03 o 
  -3  -6  17       18.77       19.89      6.16 o 
  -2  -6  17        8.24        1.90      5.66 o 
  -1  -6  17        5.31        0.29      5.34 o 
   0  -6  17        5.08        1.81      4.52 o 
   1  -6  17        3.94        2.89      5.61 o 
   2  -6  17       19.49       17.62      7.93 o 
   3  -6  17       33.61       34.59      8.59 o 
  -3  -5  17        8.54        8.92      5.69 o 
  -2  -5  17        1.36       -0.97      5.19 o 
  -1  -5  17        0.52        3.60      4.75 o 
   0  -5  17       21.00       15.55      5.00 o 
   1  -5  17        6.45       13.71      5.27 o 
   2  -5  17        5.45        8.93      5.74 o 
   3  -5  17       12.75       13.22      7.93 o 
   4  -5  17        9.72       19.39      9.03 o 
  -4  -4  17        0.11        1.25      6.84 o 
  -3  -4  17       11.57       14.48      5.41 o 
  -2  -4  17      102.97       85.86      7.72 o 
  -1  -4  17       15.61       13.94      3.85 o 
   0  -4  17       89.70       86.75      5.46 o 
   1  -4  17       14.47        9.76      5.23 o 
   2  -4  17        0.93        4.13      5.23 o 
   3  -4  17       51.21       51.33      8.15 o 
   4  -4  17       18.17       24.01      8.81 o 
  -4  -3  17        6.26        4.05      5.39 o 
  -3  -3  17       67.68       65.47      4.61 o 
  -2  -3  17       40.10       47.87      4.31 o 
  -1  -3  17       11.08       18.60      3.30 o 
   0  -3  17        9.66       11.10      3.90 o 
   1  -3  17        0.16       -1.57      4.76 o 
   2  -3  17       41.83       52.80      5.82 o 
   3  -3  17       40.12       45.00      6.61 o 
   4  -3  17        1.05        9.47      8.37 o 
  -4  -2  17        0.21       -3.69      4.29 o 
  -3  -2  17       31.77       20.31      4.09 o 
  -2  -2  17        2.85        2.47      3.67 o 
  -1  -2  17      103.43      108.49      4.64 o 
   0  -2  17        1.75        1.71      3.59 o 
   1  -2  17        0.58        4.97      4.08 o 
   2  -2  17        1.81        4.74      5.27 o 
   3  -2  17        0.65       -3.82      5.80 o 
   4  -2  17        4.86       13.44      8.37 o 
  -4  -1  17       57.40       59.85      4.55 o 
  -3  -1  17       15.19        8.22      3.60 o 
  -2  -1  17        6.34        3.36      3.41 o 
  -1  -1  17       52.66       54.63      3.94 o 
   0  -1  17        3.62        1.31      3.49 o 
   1  -1  17        6.66        8.51      4.11 o 
   2  -1  17       26.07       15.21      5.45 o 
   3  -1  17       30.25       19.65      5.82 o 
   4  -1  17        2.24        5.29      8.81 o 
  -4   0  17       35.73       26.83      3.77 o 
  -3   0  17       60.57       62.87      5.12 o 
  -2   0  17        7.76       13.14      3.13 o 
  -1   0  17        9.64        3.92      3.18 o 
   0   0  17       15.45       19.94      3.59 o 
   1   0  17       54.94       67.01      4.53 o 
   2   0  17        9.65       11.53      5.29 o 
   3   0  17        3.43       -1.03      5.86 o 
  -5   1  17        4.43       -6.17      7.93 o 
  -4   1  17        4.90        0.01      4.67 o 
  -3   1  17       25.65       18.35      4.19 o 
  -2   1  17       13.27       11.98      2.86 o 
  -1   1  17        9.52       14.06      3.05 o 
   0   1  17        8.81        4.01      3.43 o 
   1   1  17       61.68       62.33      5.86 o 
   2   1  17       42.82       39.10      5.61 o 
   3   1  17        9.24       18.86      6.18 o 
  -4   2  17       49.97       42.48      4.40 o 
  -3   2  17        2.36        9.07      3.68 o 
  -2   2  17       43.55       47.56      3.90 o 
  -1   2  17        0.26       -0.31      2.85 o 
   0   2  17        0.08        5.28      3.53 o 
   1   2  17        5.12       11.92      4.89 o 
   2   2  17        6.20        2.87      6.50 o 
   3   2  17        1.13       -0.12      6.19 o 
  -4   3  17        0.41        0.08      3.69 o 
  -3   3  17        5.07        5.67      3.25 o 
  -2   3  17       15.68       16.83      6.88 o 
  -1   3  17       62.66       63.76      4.51 o 
   0   3  17       25.27       29.86      3.62 o 
   1   3  17       51.78       56.23      4.57 o 
   2   3  17       58.55       71.12      6.34 o 
  -4   4  17        2.53       -3.52     16.74 o 
  -3   4  17        6.61        0.44     15.42 o 
  -2   4  17        1.46        0.26      3.48 o 
  -1   4  17        0.37        2.26      6.94 o 
   0   4  17       42.09       39.15      3.38 o 
   1   4  17        0.38       -2.71      6.17 o 
  -2   5  17       38.37       43.67      9.14 o 
  -1   5  17       15.44        4.66      5.84 o 
   0   5  17       15.19       23.41      5.45 o 
  -2   6  17       10.05        6.94      3.88 o 
  -1   6  17       33.24       22.91      6.83 o 
   0  -7  18       48.69       50.22      6.31 o 
   1  -7  18        2.16        4.63      8.59 o 
  -1  -6  18       27.01       25.35      5.69 o 
   0  -6  18       12.36        7.62      4.54 o 
   1  -6  18        1.14       -6.61      7.27 o 
   2  -6  18        2.04        5.73      7.71 o 
  -2  -5  18       34.12       30.65      5.59 o 
  -1  -5  18       17.29       13.04      5.26 o 
   0  -5  18        0.20        3.35      5.50 o 
   1  -5  18        3.07        3.93      5.56 o 
   2  -5  18        3.91       14.32      7.93 o 
   3  -5  18        6.41        6.61      8.15 o 
  -3  -4  18        6.81        3.23      5.30 o 
  -2  -4  18       92.26       78.98     11.50 o 
  -1  -4  18      178.97      173.84      6.24 o 
   0  -4  18       59.93       62.32      5.86 o 
   1  -4  18        3.87       -1.56      5.08 o 
   2  -4  18       56.86       72.05      7.49 o 
   3  -4  18        1.57        5.95      7.93 o 
  -3  -3  18       78.50       66.82      5.64 o 
  -2  -3  18        0.23       -0.09      4.14 o 
  -1  -3  18        5.08        7.67      3.37 o 
   0  -3  18       16.20        9.17      4.56 o 
   1  -3  18        0.10        0.14      6.50 o 
   2  -3  18        2.30       -2.02      5.49 o 
   3  -3  18        6.92       -5.07      8.15 o 
  -3  -2  18      115.18      107.73      5.49 o 
  -2  -2  18        0.51       -2.21      3.79 o 
  -1  -2  18       15.62       18.83      3.33 o 
   0  -2  18       86.80       97.27      4.90 o 
   1  -2  18        4.33        6.95      5.17 o 
   2  -2  18       12.02        4.88      5.66 o 
   3  -2  18       28.63       40.53      8.59 o 
  -4  -1  18       32.83       25.16      4.35 o 
  -3  -1  18        0.31        0.26      4.74 o 
  -2  -1  18        1.78        2.16      3.54 o 
  -1  -1  18       21.68       15.05      3.67 o 
   0  -1  18       19.72       22.33      5.42 o 
   1  -1  18        9.22        5.15      4.45 o 
   2  -1  18       22.98       22.68      7.05 o 
   3  -1  18        0.54        0.79      6.03 o 
  -4   0  18       17.85       12.57      5.24 o 
  -3   0  18       16.63       24.71      4.94 o 
  -2   0  18       24.96       27.10      3.47 o 
  -1   0  18       81.82       88.64      4.41 o 
   0   0  18        0.33       -0.62      3.68 o 
   1   0  18        0.69        2.37      4.21 o 
   2   0  18       19.99       30.51      5.77 o 
  -4   1  18        0.75        3.90      7.54 o 
  -3   1  18        0.11        5.24      4.45 o 
  -2   1  18       19.44       21.70      4.38 o 
  -1   1  18       32.44       23.94      3.34 o 
   0   1  18       38.95       36.50      3.97 o 
   1   1  18       22.94       33.74      4.60 o 
   2   1  18        0.91        0.49      5.71 o 
  -3   2  18       26.89       20.00      3.99 o 
  -2   2  18        7.40        5.02      4.94 o 
  -1   2  18       33.31       51.15      4.73 o 
   0   2  18        3.15        9.38      4.34 o 
   1   2  18       45.89       44.92      4.63 o 
  -3   3  18        0.43       -2.06      3.55 o 
  -2   3  18       18.02       11.89      6.61 o 
  -1   3  18       36.22       39.28      4.73 o 
   0   3  18       80.62       92.91      5.91 o 
   1   3  18      178.41      209.17      7.03 o 
  -2   4  18        2.05        3.34      8.48 o 
  -1   4  18       35.96       34.61      6.28 o 
   0   4  18       43.45       48.45      5.76 o 
   0  -5  19      221.91      217.75      6.95 o 
   1  -5  19        3.27        7.27      9.03 o 
  -1  -4  19        4.33        6.15      5.04 o 
   0  -4  19       32.69       26.47      5.77 o 
   1  -4  19       75.81       71.29      6.30 o 
  -2  -3  19        0.07       -1.07      4.76 o 
  -1  -3  19       11.14       12.78      3.98 o 
   0  -3  19       21.23       11.93      6.39 o 
   1  -3  19       10.86        4.75      5.50 o 
  -2  -2  19       10.34       14.23      4.10 o 
  -1  -2  19        6.28       10.53      3.40 o 
   0  -2  19       78.40       76.39      5.77 o 
   1  -2  19       25.81       28.61      5.66 o 
  -2  -1  19        0.26        1.71      3.72 o 
  -1  -1  19        0.21        0.30      3.14 o 
   0  -1  19       18.63       17.52      4.20 o 
   1  -1  19        1.15       -5.15      5.19 o 
  -2   0  19        1.20        0.93      4.78 o 
  -1   0  19       12.14       16.37      3.71 o 
   0   0  19        4.57        8.48      4.03 o 
   1   0  19        4.02        9.63      5.19 o 
  -2   1  19       14.38       15.86      4.69 o 
  -1   1  19      134.88      141.17      7.59 o 
   0   1  19        7.74       12.63      3.90 o 
  -1   2  19        5.63        8.86      4.98 o 
                                                 
